# Supplementary material for: Isolated α-turn and incipient γ-helix
Source: Chem Sci. 2019 Jun 10;10(28):6908–14. doi: 10.1039/c9sc01683j (PMC6640192; doi:10.1039/c9sc01683j)
Supplement: Supplementary file 2 [file SC-010-C9SC01683J-s002.cif]

# Electronic Supplementary Material (ESI) for Chemical Science.
# This journal is © The Royal Society of Chemistry 2019

####################################################################### 
# 
# This file contains crystal structure data downloaded from the 
# Cambridge Structural Database (CSD) hosted by the Cambridge 
# Crystallographic Data Centre (CCDC).
# 
# Full information about CCDC data access policies and citation 
# guidelines are available at http://www.ccdc.cam.ac.uk/access/V1 
# 
# Audit and citation data items may have been added by the CCDC. 
# Please retain this information to preserve the provenance of 
# this file and to allow appropriate attribution of the data. 
# 
#######################################################################

data_lub118
_database_code_depnum_ccdc_archive 'CCDC 1906513'
loop_
_audit_author_name
_audit_author_address
'Thierry Maris'
;University of Montreal
Canada
;
_audit_update_record             
;
2019-03-29 deposited with the CCDC.	2019-06-10 downloaded from the CCDC.
;
_audit_creation_date             2018-10-03
_audit_creation_method           
;
Olex2 1.2
(compiled 2018.05.29 svn.r3508 for OlexSys, GUI svn.r5506)
;
_shelx_SHELXL_version_number     2018/3
_chemical_name_common            HCO-(Adm)3-NHiPr
_chemical_name_systematic        ?
_chemical_formula_moiety         'C37 H54 N4 O4'
_chemical_formula_sum            'C37 H54 N4 O4'
_chemical_formula_weight         618.84
_chemical_melting_point          ?
loop_
_atom_type_symbol
_atom_type_description
_atom_type_scat_dispersion_real
_atom_type_scat_dispersion_imag
_atom_type_scat_source
C C 0.0140 0.0070 'International Tables Vol C Tables 4.2.6.8 and 6.1.1.4'
H H 0.0000 0.0000 'International Tables Vol C Tables 4.2.6.8 and 6.1.1.4'
N N 0.0250 0.0140 'International Tables Vol C Tables 4.2.6.8 and 6.1.1.4'
O O 0.0390 0.0250 'International Tables Vol C Tables 4.2.6.8 and 6.1.1.4'

_shelx_space_group_comment       
;
The symmetry employed for this shelxl refinement is uniquely defined
by the following loop, which should always be used as a source of
symmetry information in preference to the above space-group names.
They are only intended as comments.
;
_space_group_crystal_system      monoclinic
_space_group_IT_number           14
_space_group_name_H-M_alt        'P 1 21/c 1'
_space_group_name_Hall           '-P 2ybc'
loop_
_space_group_symop_operation_xyz
'x, y, z'
'-x, y+1/2, -z+1/2'
'-x, -y, -z'
'x, -y-1/2, z-1/2'

_cell_length_a                   14.6491(6)
_cell_length_b                   14.7140(6)
_cell_length_c                   16.1495(7)
_cell_angle_alpha                90
_cell_angle_beta                 109.618(2)
_cell_angle_gamma                90
_cell_volume                     3278.9(2)
_cell_formula_units_Z            4
_cell_measurement_reflns_used    9905
_cell_measurement_temperature    150
_cell_measurement_theta_max      54.240
_cell_measurement_theta_min      2.787
_shelx_estimated_absorpt_T_max   0.984
_shelx_estimated_absorpt_T_min   0.945
_exptl_absorpt_coefficient_mu    0.413
_exptl_absorpt_correction_T_max  0.7508
_exptl_absorpt_correction_T_min  0.6285
_exptl_absorpt_correction_type   multi-scan
_exptl_absorpt_process_details   
'SADABS-2016/2 (Bruker,2016/2) was used for absorption correction. wR2(int) was 0.1175 before and 0.0707 after correction. The Ratio of minimum to maximum transmission is 0.8371. The \l/2 correction factor is Not present.'
_exptl_absorpt_special_details   ?
_exptl_crystal_colour            'clear light colourless'
_exptl_crystal_colour_lustre     clear
_exptl_crystal_colour_modifier   light
_exptl_crystal_colour_primary    colourless
_exptl_crystal_density_diffrn    1.254
_exptl_crystal_density_meas      ?
_exptl_crystal_density_method    ?
_exptl_crystal_description       Needle
_exptl_crystal_F_000             1344
_exptl_crystal_preparation       ?
_exptl_crystal_size_max          0.138
_exptl_crystal_size_mid          0.043
_exptl_crystal_size_min          0.04
_exptl_special_details           
;
X-ray crystallographic data for I were collected from a single crystal
sample, which was mounted on a loop fiber. Data were collected using
a Bruker Venture diffractometer equipped with a Photon 100 CMOS Detector,
a Helios MX optics and a Kappa goniometer. The crystal-to-detector distance 
was 4.0 cm, and the data collection was carried out in 1024 x 1024 pixel mode.
;
_exptl_transmission_factor_max   ?
_exptl_transmission_factor_min   ?
_diffrn_reflns_av_R_equivalents  0.0774
_diffrn_reflns_av_unetI/netI     0.0613
_diffrn_reflns_Laue_measured_fraction_full 0.999
_diffrn_reflns_Laue_measured_fraction_max 0.990
_diffrn_reflns_limit_h_max       17
_diffrn_reflns_limit_h_min       -17
_diffrn_reflns_limit_k_max       17
_diffrn_reflns_limit_k_min       -17
_diffrn_reflns_limit_l_max       19
_diffrn_reflns_limit_l_min       -19
_diffrn_reflns_number            38793
_diffrn_reflns_point_group_measured_fraction_full 0.999
_diffrn_reflns_point_group_measured_fraction_max 0.990
_diffrn_reflns_theta_full        53.594
_diffrn_reflns_theta_max         55.071
_diffrn_reflns_theta_min         2.786
_diffrn_ambient_temperature      150
_diffrn_detector                 'CMOS Area detector'
_diffrn_detector_area_resol_mean 10.24
_diffrn_detector_type            'Bruker Photon 100 CMOS Detector'
_diffrn_measured_fraction_theta_full 0.999
_diffrn_measured_fraction_theta_max 0.990
_diffrn_measurement_device       'k-geometry diffractometer'
_diffrn_measurement_device_type  'Bruker Venture Metaljet'
_diffrn_measurement_method       '\w and \f scans'
_diffrn_radiation_collimation    'Focusing mirrors'
_diffrn_radiation_monochromator  'Helios MX Mirror Optics'
_diffrn_radiation_probe          X-ray
_diffrn_radiation_type           GaK\a
_diffrn_radiation_wavelength     1.34139
_diffrn_source                   'Metal Jet'
_diffrn_source_target            Ga
_diffrn_source_type              'Gallium Liquid Metal Jet Source'
_reflns_Friedel_coverage         0.000
_reflns_Friedel_fraction_full    .
_reflns_Friedel_fraction_max     .
_reflns_number_gt                3890
_reflns_number_total             6204
_reflns_special_details          
;
 Reflections were merged by SHELXL according to the crystal
 class for the calculation of statistics and refinement.
 
 _reflns_Friedel_fraction is defined as the number of unique
 Friedel pairs measured divided by the number that would be
 possible theoretically, ignoring centric projections and
 systematic absences.
;
_reflns_threshold_expression     'I > 2\s(I)'
_computing_cell_refinement       
'SAINT (2013) V8.38A; Integration Software for Single Crystal Data. Bruker AXS Inc., Madison, WI 53719-1173.'
_computing_data_collection       
;
APEX 2 (2013) Bruker AXS Inc., Madison, WI 53719-1173.
;
_computing_data_reduction        
'SAINT (2013) V8.38A; Integration Software for Single Crystal Data. Bruker AXS Inc., Madison, WI 53719-1173.'
_computing_molecular_graphics    'Olex2 (Dolomanov et al., 2009)'
_computing_publication_material  'Olex2 (Dolomanov et al., 2009)'
_computing_structure_refinement  'XL (Sheldrick, 2008)'
_computing_structure_solution    'ShelXT (Sheldrick, 2015)'
_refine_diff_density_max         0.258
_refine_diff_density_min         -0.235
_refine_diff_density_rms         0.051
_refine_ls_extinction_coef       0.00104(15)
_refine_ls_extinction_expression Fc^*^=kFc[1+0.001xFc^2^\l^3^/sin(2\q)]^-1/4^
_refine_ls_extinction_method     'SHELXL-2018/3 (Sheldrick 2018)'
_refine_ls_goodness_of_fit_ref   1.020
_refine_ls_hydrogen_treatment    constr
_refine_ls_matrix_type           full
_refine_ls_number_parameters     409
_refine_ls_number_reflns         6204
_refine_ls_number_restraints     0
_refine_ls_R_factor_all          0.1106
_refine_ls_R_factor_gt           0.0577
_refine_ls_restrained_S_all      1.020
_refine_ls_shift/su_max          0.000
_refine_ls_shift/su_mean         0.000
_refine_ls_structure_factor_coef Fsqd
_refine_ls_weighting_details     
'w=1/[\s^2^(Fo^2^)+(0.0584P)^2^+2.0333P] where P=(Fo^2^+2Fc^2^)/3'
_refine_ls_weighting_scheme      calc
_refine_ls_wR_factor_gt          0.1226
_refine_ls_wR_factor_ref         0.1466
_refine_special_details          ?
_olex2_refinement_description    
;
1. Fixed Uiso
 At 1.2 times of:
  All C(H) groups, All C(H,H) groups, All N(H) groups
 At 1.5 times of:
  All C(H,H,H) groups
2.a Ternary CH refined with riding coordinates:
 C1B1(H1B1), C1B2(H1B2), C1D1(H1D1), C1D2(H1D2), C2B1(H2B1), C2B2(H2B2),
 C2D1(H2D1), C2D2(H2D2), C3B1(H3B1), C3B2(H3B2), C3D1(H3D1), C3D2(H3D2),
 CT1(HT1)
2.b Secondary CH2 refined with riding coordinates:
 C1G1(H1GA,H1GB), C1G2(H1GC,H1GD), C1G3(H1GE,H1GF), C1G4(H1GG,H1GH), C1E(H1EA,
 H1EB), C2G1(H2GA,H2GB), C2G2(H2GC,H2GD), C2G3(H2GE,H2GF), C2G4(H2GG,H2GH),
 C2E(H2EA,H2EB), C3G1(H3GA,H3GB), C3G2(H3GC,H3GD), C3G3(H3GE,H3GF), C3G4(H3GG,
 H3GH), C3E(H3EA,H3EB)
2.c Aromatic/amide H refined with riding coordinates:
 C0(H0), N1(H1), N2(H2), N3(H3), NT(HT)
2.d Idealised Me refined as rotating group:
 CT2(HT2A,HT2B,HT2C), CT3(HT3A,HT3B,HT3C)
;
_atom_sites_solution_hydrogens   geom
_atom_sites_solution_primary     dual
_atom_sites_solution_secondary   ?
loop_
_atom_site_label
_atom_site_type_symbol
_atom_site_fract_x
_atom_site_fract_y
_atom_site_fract_z
_atom_site_U_iso_or_equiv
_atom_site_adp_type
_atom_site_occupancy
_atom_site_site_symmetry_order
_atom_site_calc_flag
_atom_site_refinement_flags_posn
_atom_site_refinement_flags_adp
_atom_site_refinement_flags_occupancy
_atom_site_disorder_assembly
_atom_site_disorder_group
C0 C 0.28315(18) 0.13752(18) 0.57150(16) 0.0348(6) Uani 1 1 d . . . . .
H0 H 0.334810 0.118962 0.622250 0.042 Uiso 1 1 calc R . . . .
O0 O 0.28347(13) 0.10766(13) 0.50019(11) 0.0434(5) Uani 1 1 d . . . . .
N1 N 0.21791(13) 0.19282(14) 0.58418(12) 0.0299(5) Uani 1 1 d . . . . .
H1 H 0.227951 0.213403 0.637673 0.036 Uiso 1 1 calc R . . . .
C1A C 0.12936(16) 0.22188(17) 0.51368(14) 0.0274(6) Uani 1 1 d . . . . .
C1B1 C 0.07969(16) 0.29873(17) 0.54844(15) 0.0299(6) Uani 1 1 d . . . . .
H1B1 H 0.124061 0.352339 0.565304 0.036 Uiso 1 1 calc R . . . .
C1B2 C 0.05758(17) 0.14126(17) 0.48608(15) 0.0317(6) Uani 1 1 d . . . . .
H1B2 H 0.087851 0.090687 0.463018 0.038 Uiso 1 1 calc R . . . .
C1G1 C 0.05452(17) 0.26641(18) 0.62851(15) 0.0342(6) Uani 1 1 d . . . . .
H1GA H 0.114539 0.249619 0.676684 0.041 Uiso 1 1 calc R . . . .
H1GB H 0.022392 0.316087 0.649644 0.041 Uiso 1 1 calc R . . . .
C1G2 C -0.01456(17) 0.32648(18) 0.47548(16) 0.0352(6) Uani 1 1 d . . . . .
H1GC H -0.045028 0.377879 0.495986 0.042 Uiso 1 1 calc R . . . .
H1GD H 0.000396 0.346688 0.422972 0.042 Uiso 1 1 calc R . . . .
C1G3 C 0.03532(18) 0.10851(18) 0.56760(16) 0.0362(6) Uani 1 1 d . . . . .
H1GE H -0.008271 0.055127 0.551995 0.043 Uiso 1 1 calc R . . . .
H1GF H 0.096195 0.089718 0.613691 0.043 Uiso 1 1 calc R . . . .
C1G4 C -0.03838(17) 0.16935(19) 0.41567(16) 0.0394(7) Uani 1 1 d . . . . .
H1GG H -0.025946 0.190083 0.362117 0.047 Uiso 1 1 calc R . . . .
H1GH H -0.082740 0.116534 0.399781 0.047 Uiso 1 1 calc R . . . .
C1D1 C -0.01284(17) 0.18438(18) 0.60293(16) 0.0370(6) Uani 1 1 d . . . . .
H1D1 H -0.027246 0.161961 0.655681 0.044 Uiso 1 1 calc R . . . .
C1D2 C -0.08514(17) 0.24580(19) 0.45109(16) 0.0390(7) Uani 1 1 d . . . . .
H1D2 H -0.146644 0.265033 0.404693 0.047 Uiso 1 1 calc R . . . .
C1E C -0.10740(18) 0.2128(2) 0.53181(17) 0.0412(7) Uani 1 1 d . . . . .
H1EA H -0.152464 0.160534 0.515811 0.049 Uiso 1 1 calc R . . . .
H1EB H -0.138768 0.262072 0.554289 0.049 Uiso 1 1 calc R . . . .
C1 C 0.16208(16) 0.25966(17) 0.43887(15) 0.0284(6) Uani 1 1 d . . . . .
O1 O 0.12469(11) 0.23977(12) 0.36124(10) 0.0342(4) Uani 1 1 d . . . . .
N2 N 0.23615(13) 0.32050(13) 0.46603(11) 0.0268(5) Uani 1 1 d . . . . .
H2 H 0.266826 0.327532 0.522711 0.032 Uiso 1 1 calc R . . . .
C2A C 0.26634(16) 0.37477(16) 0.40337(14) 0.0266(5) Uani 1 1 d . . . . .
C2B1 C 0.35518(16) 0.43327(17) 0.45534(14) 0.0287(6) Uani 1 1 d . . . . .
H2B1 H 0.409783 0.392503 0.488623 0.034 Uiso 1 1 calc R . . . .
C2B2 C 0.18405(17) 0.44093(17) 0.35146(14) 0.0289(6) Uani 1 1 d . . . . .
H2B2 H 0.125481 0.405242 0.317098 0.035 Uiso 1 1 calc R . . . .
C2G1 C 0.32986(17) 0.49670(17) 0.51979(15) 0.0323(6) Uani 1 1 d . . . . .
H2GA H 0.309915 0.460307 0.562379 0.039 Uiso 1 1 calc R . . . .
H2GB H 0.387528 0.532881 0.552948 0.039 Uiso 1 1 calc R . . . .
C2G2 C 0.38637(17) 0.49117(18) 0.39027(16) 0.0332(6) Uani 1 1 d . . . . .
H2GC H 0.445310 0.526169 0.422534 0.040 Uiso 1 1 calc R . . . .
H2GD H 0.402041 0.451025 0.347707 0.040 Uiso 1 1 calc R . . . .
C2G3 C 0.15900(17) 0.50270(18) 0.41732(16) 0.0340(6) Uani 1 1 d . . . . .
H2GE H 0.138185 0.465060 0.458577 0.041 Uiso 1 1 calc R . . . .
H2GF H 0.104584 0.543214 0.385448 0.041 Uiso 1 1 calc R . . . .
C2G4 C 0.21505(17) 0.50286(18) 0.28912(15) 0.0339(6) Uani 1 1 d . . . . .
H2GG H 0.229247 0.465571 0.243879 0.041 Uiso 1 1 calc R . . . .
H2GH H 0.161650 0.545119 0.258949 0.041 Uiso 1 1 calc R . . . .
C2D1 C 0.24736(18) 0.56032(18) 0.46920(16) 0.0353(6) Uani 1 1 d . . . . .
H2D1 H 0.229815 0.600585 0.511434 0.042 Uiso 1 1 calc R . . . .
C2D2 C 0.30482(18) 0.55680(17) 0.34082(16) 0.0344(6) Uani 1 1 d . . . . .
H2D2 H 0.326416 0.594724 0.299440 0.041 Uiso 1 1 calc R . . . .
C2E C 0.28070(19) 0.61819(18) 0.40637(16) 0.0376(6) Uani 1 1 d . . . . .
H2EA H 0.228779 0.661249 0.374721 0.045 Uiso 1 1 calc R . . . .
H2EB H 0.338659 0.653801 0.439936 0.045 Uiso 1 1 calc R . . . .
C2 C 0.29672(16) 0.30818(17) 0.34332(15) 0.0276(5) Uani 1 1 d . . . . .
O2 O 0.27493(12) 0.32070(12) 0.26390(10) 0.0358(4) Uani 1 1 d . . . . .
N3 N 0.35537(13) 0.23931(13) 0.38396(12) 0.0296(5) Uani 1 1 d . . . . .
H3 H 0.370936 0.234016 0.441317 0.035 Uiso 1 1 calc R . . . .
C3A C 0.39485(16) 0.17216(17) 0.33660(15) 0.0293(6) Uani 1 1 d . . . . .
C3B1 C 0.45598(17) 0.10187(18) 0.40528(15) 0.0335(6) Uani 1 1 d . . . . .
H3B1 H 0.413885 0.071776 0.434756 0.040 Uiso 1 1 calc R . . . .
C3B2 C 0.46334(17) 0.21653(18) 0.29342(16) 0.0334(6) Uani 1 1 d . . . . .
H3B2 H 0.426531 0.262329 0.248990 0.040 Uiso 1 1 calc R . . . .
C3G1 C 0.54101(18) 0.14897(19) 0.47447(16) 0.0392(7) Uani 1 1 d . . . . .
H3GA H 0.516082 0.195588 0.505610 0.047 Uiso 1 1 calc R . . . .
H3GB H 0.578286 0.103816 0.518242 0.047 Uiso 1 1 calc R . . . .
C3G2 C 0.49628(18) 0.03012(18) 0.35819(16) 0.0361(6) Uani 1 1 d . . . . .
H3GC H 0.532444 -0.016377 0.400963 0.043 Uiso 1 1 calc R . . . .
H3GD H 0.442114 -0.000480 0.312728 0.043 Uiso 1 1 calc R . . . .
C3G3 C 0.54737(18) 0.26370(19) 0.36400(18) 0.0413(7) Uani 1 1 d . . . . .
H3GE H 0.521402 0.310010 0.394643 0.050 Uiso 1 1 calc R . . . .
H3GF H 0.589286 0.294891 0.335934 0.050 Uiso 1 1 calc R . . . .
C3G4 C 0.50636(19) 0.14433(18) 0.24822(17) 0.0381(6) Uani 1 1 d . . . . .
H3GG H 0.453483 0.113641 0.201542 0.046 Uiso 1 1 calc R . . . .
H3GH H 0.549479 0.173978 0.220467 0.046 Uiso 1 1 calc R . . . .
C3D1 C 0.60729(18) 0.19378(19) 0.43072(17) 0.0424(7) Uani 1 1 d . . . . .
H3D1 H 0.662017 0.225105 0.476260 0.051 Uiso 1 1 calc R . . . .
C3D2 C 0.56364(18) 0.07439(19) 0.31517(16) 0.0375(6) Uani 1 1 d . . . . .
H3D2 H 0.589560 0.026816 0.284793 0.045 Uiso 1 1 calc R . . . .
C3E C 0.64740(18) 0.12081(19) 0.38511(18) 0.0428(7) Uani 1 1 d . . . . .
H3EA H 0.691591 0.148830 0.357576 0.051 Uiso 1 1 calc R . . . .
H3EB H 0.684579 0.075478 0.428722 0.051 Uiso 1 1 calc R . . . .
C3 C 0.30760(17) 0.12327(17) 0.26802(15) 0.0306(6) Uani 1 1 d . . . . .
O3 O 0.29439(12) 0.12363(12) 0.18849(10) 0.0378(4) Uani 1 1 d . . . . .
NT N 0.24861(14) 0.07938(15) 0.30199(13) 0.0365(5) Uani 1 1 d . . . . .
HT H 0.257422 0.086031 0.358301 0.044 Uiso 1 1 calc R . . . .
CT1 C 0.16979(18) 0.02055(19) 0.24923(17) 0.0396(7) Uani 1 1 d . . . . .
HT1 H 0.141437 0.048101 0.189429 0.048 Uiso 1 1 calc R . . . .
CT2 C 0.0917(2) 0.0173(2) 0.29100(18) 0.0484(8) Uani 1 1 d . . . . .
HT2A H 0.118456 -0.008542 0.350186 0.073 Uiso 1 1 calc GR . . . .
HT2B H 0.037947 -0.020578 0.255186 0.073 Uiso 1 1 calc GR . . . .
HT2C H 0.068169 0.079006 0.294734 0.073 Uiso 1 1 calc GR . . . .
CT3 C 0.2081(2) -0.0721(2) 0.2392(2) 0.0742(11) Uani 1 1 d . . . . .
HT3A H 0.257196 -0.066474 0.210646 0.111 Uiso 1 1 calc GR . . . .
HT3B H 0.154790 -0.110385 0.203186 0.111 Uiso 1 1 calc GR . . . .
HT3C H 0.237238 -0.099855 0.297325 0.111 Uiso 1 1 calc GR . . . .

loop_
_atom_site_aniso_label
_atom_site_aniso_U_11
_atom_site_aniso_U_22
_atom_site_aniso_U_33
_atom_site_aniso_U_23
_atom_site_aniso_U_13
_atom_site_aniso_U_12
C0 0.0357(14) 0.0426(16) 0.0281(13) 0.0048(12) 0.0134(11) 0.0033(13)
O0 0.0489(11) 0.0544(12) 0.0313(10) 0.0014(9) 0.0193(8) 0.0118(9)
N1 0.0285(11) 0.0403(13) 0.0220(10) -0.0021(9) 0.0099(8) 0.0034(10)
C1A 0.0248(12) 0.0364(15) 0.0211(11) -0.0004(11) 0.0077(10) 0.0018(11)
C1B1 0.0277(12) 0.0360(15) 0.0278(13) -0.0013(11) 0.0116(10) 0.0009(11)
C1B2 0.0317(13) 0.0354(15) 0.0294(13) -0.0015(11) 0.0122(11) -0.0034(11)
C1G1 0.0314(13) 0.0448(16) 0.0296(13) -0.0009(12) 0.0146(11) 0.0045(12)
C1G2 0.0302(13) 0.0433(16) 0.0328(13) 0.0037(12) 0.0116(11) 0.0057(12)
C1G3 0.0359(14) 0.0392(16) 0.0359(14) 0.0027(12) 0.0152(11) -0.0034(12)
C1G4 0.0327(14) 0.0516(18) 0.0321(14) -0.0039(13) 0.0086(11) -0.0111(13)
C1D1 0.0339(14) 0.0495(17) 0.0335(14) 0.0046(13) 0.0190(11) 0.0025(13)
C1D2 0.0249(13) 0.0506(18) 0.0377(14) 0.0032(13) 0.0054(11) 0.0003(12)
C1E 0.0288(14) 0.0494(18) 0.0486(16) 0.0022(14) 0.0173(12) -0.0010(12)
C1 0.0275(12) 0.0339(14) 0.0241(13) 0.0004(11) 0.0089(10) 0.0041(11)
O1 0.0354(9) 0.0454(11) 0.0216(9) -0.0021(8) 0.0090(7) -0.0052(8)
N2 0.0266(10) 0.0366(12) 0.0172(9) -0.0001(9) 0.0074(8) -0.0028(9)
C2A 0.0247(12) 0.0347(14) 0.0207(11) -0.0022(10) 0.0080(9) -0.0015(11)
C2B1 0.0267(13) 0.0340(14) 0.0256(12) -0.0025(11) 0.0090(10) -0.0011(11)
C2B2 0.0258(12) 0.0369(15) 0.0234(12) 0.0002(11) 0.0073(10) 0.0011(11)
C2G1 0.0329(13) 0.0376(15) 0.0257(12) -0.0049(11) 0.0090(10) -0.0059(12)
C2G2 0.0318(13) 0.0398(16) 0.0317(13) -0.0043(12) 0.0154(11) -0.0054(12)
C2G3 0.0331(14) 0.0377(15) 0.0343(14) 0.0044(12) 0.0153(11) 0.0063(12)
C2G4 0.0363(14) 0.0387(15) 0.0260(13) 0.0035(11) 0.0095(11) 0.0040(12)
C2D1 0.0417(15) 0.0373(15) 0.0308(13) -0.0029(12) 0.0174(12) 0.0029(12)
C2D2 0.0406(15) 0.0366(15) 0.0310(13) 0.0021(12) 0.0184(12) -0.0027(12)
C2E 0.0428(15) 0.0356(16) 0.0369(14) 0.0013(12) 0.0168(12) -0.0015(12)
C2 0.0233(12) 0.0354(15) 0.0244(13) -0.0024(11) 0.0084(10) -0.0042(11)
O2 0.0431(10) 0.0434(11) 0.0215(9) -0.0005(8) 0.0114(7) 0.0054(8)
N3 0.0307(11) 0.0381(12) 0.0204(10) -0.0030(9) 0.0092(8) 0.0049(10)
C3A 0.0279(12) 0.0349(14) 0.0264(12) -0.0042(11) 0.0108(10) 0.0017(11)
C3B1 0.0323(13) 0.0387(16) 0.0295(13) -0.0007(12) 0.0104(11) 0.0043(12)
C3B2 0.0307(13) 0.0387(15) 0.0344(14) -0.0013(12) 0.0157(11) 0.0004(11)
C3G1 0.0348(14) 0.0496(17) 0.0304(13) -0.0053(12) 0.0073(11) 0.0074(13)
C3G2 0.0344(14) 0.0371(15) 0.0370(14) -0.0030(12) 0.0120(12) 0.0069(12)
C3G3 0.0342(14) 0.0409(16) 0.0546(17) -0.0087(14) 0.0226(13) -0.0044(13)
C3G4 0.0364(14) 0.0467(17) 0.0372(14) -0.0028(13) 0.0203(12) 0.0013(13)
C3D1 0.0310(14) 0.0502(18) 0.0421(15) -0.0121(14) 0.0071(12) 0.0008(13)
C3D2 0.0348(14) 0.0430(16) 0.0388(14) -0.0058(12) 0.0179(12) 0.0049(12)
C3E 0.0323(14) 0.0498(18) 0.0474(16) -0.0035(14) 0.0147(12) 0.0057(13)
C3 0.0302(13) 0.0364(15) 0.0272(13) -0.0026(11) 0.0123(11) 0.0043(11)
O3 0.0383(10) 0.0512(12) 0.0245(9) -0.0019(8) 0.0114(7) 0.0007(9)
NT 0.0367(12) 0.0488(14) 0.0243(10) -0.0059(10) 0.0105(9) -0.0082(11)
CT1 0.0385(15) 0.0469(17) 0.0315(14) -0.0083(13) 0.0093(12) -0.0105(13)
CT2 0.0472(17) 0.056(2) 0.0419(16) -0.0059(14) 0.0153(13) -0.0167(15)
CT3 0.060(2) 0.061(2) 0.094(3) -0.034(2) 0.0155(19) -0.0103(18)

_geom_special_details            
;
 All esds (except the esd in the dihedral angle between two l.s. planes)
 are estimated using the full covariance matrix.  The cell esds are taken
 into account individually in the estimation of esds in distances, angles
 and torsion angles; correlations between esds in cell parameters are only
 used when they are defined by crystal symmetry.  An approximate (isotropic)
 treatment of cell esds is used for estimating esds involving l.s. planes.
;
loop_
_geom_bond_atom_site_label_1
_geom_bond_atom_site_label_2
_geom_bond_distance
_geom_bond_site_symmetry_2
_geom_bond_publ_flag
C0 H0 0.9500 . ?
C0 O0 1.234(3) . ?
C0 N1 1.322(3) . ?
N1 H1 0.8800 . ?
N1 C1A 1.473(3) . ?
C1A C1B1 1.548(3) . ?
C1A C1B2 1.548(3) . ?
C1A C1 1.545(3) . ?
C1B1 H1B1 1.0000 . ?
C1B1 C1G1 1.534(3) . ?
C1B1 C1G2 1.539(3) . ?
C1B2 H1B2 1.0000 . ?
C1B2 C1G3 1.536(3) . ?
C1B2 C1G4 1.538(3) . ?
C1G1 H1GA 0.9900 . ?
C1G1 H1GB 0.9900 . ?
C1G1 C1D1 1.526(4) . ?
C1G2 H1GC 0.9900 . ?
C1G2 H1GD 0.9900 . ?
C1G2 C1D2 1.536(4) . ?
C1G3 H1GE 0.9900 . ?
C1G3 H1GF 0.9900 . ?
C1G3 C1D1 1.530(4) . ?
C1G4 H1GG 0.9900 . ?
C1G4 H1GH 0.9900 . ?
C1G4 C1D2 1.525(4) . ?
C1D1 H1D1 1.0000 . ?
C1D1 C1E 1.531(3) . ?
C1D2 H1D2 1.0000 . ?
C1D2 C1E 1.525(4) . ?
C1E H1EA 0.9900 . ?
C1E H1EB 0.9900 . ?
C1 O1 1.223(3) . ?
C1 N2 1.361(3) . ?
N2 H2 0.8800 . ?
N2 C2A 1.469(3) . ?
C2A C2B1 1.551(3) . ?
C2A C2B2 1.557(3) . ?
C2A C2 1.545(3) . ?
C2B1 H2B1 1.0000 . ?
C2B1 C2G1 1.533(3) . ?
C2B1 C2G2 1.537(3) . ?
C2B2 H2B2 1.0000 . ?
C2B2 C2G3 1.534(3) . ?
C2B2 C2G4 1.535(3) . ?
C2G1 H2GA 0.9900 . ?
C2G1 H2GB 0.9900 . ?
C2G1 C2D1 1.530(3) . ?
C2G2 H2GC 0.9900 . ?
C2G2 H2GD 0.9900 . ?
C2G2 C2D2 1.535(3) . ?
C2G3 H2GE 0.9900 . ?
C2G3 H2GF 0.9900 . ?
C2G3 C2D1 1.539(3) . ?
C2G4 H2GG 0.9900 . ?
C2G4 H2GH 0.9900 . ?
C2G4 C2D2 1.523(3) . ?
C2D1 H2D1 1.0000 . ?
C2D1 C2E 1.525(3) . ?
C2D2 H2D2 1.0000 . ?
C2D2 C2E 1.521(3) . ?
C2E H2EA 0.9900 . ?
C2E H2EB 0.9900 . ?
C2 O2 1.227(3) . ?
C2 N3 1.348(3) . ?
N3 H3 0.8800 . ?
N3 C3A 1.481(3) . ?
C3A C3B1 1.560(3) . ?
C3A C3B2 1.546(3) . ?
C3A C3 1.558(3) . ?
C3B1 H3B1 1.0000 . ?
C3B1 C3G1 1.532(3) . ?
C3B1 C3G2 1.531(3) . ?
C3B2 H3B2 1.0000 . ?
C3B2 C3G3 1.534(3) . ?
C3B2 C3G4 1.539(3) . ?
C3G1 H3GA 0.9900 . ?
C3G1 H3GB 0.9900 . ?
C3G1 C3D1 1.529(4) . ?
C3G2 H3GC 0.9900 . ?
C3G2 H3GD 0.9900 . ?
C3G2 C3D2 1.530(4) . ?
C3G3 H3GE 0.9900 . ?
C3G3 H3GF 0.9900 . ?
C3G3 C3D1 1.535(4) . ?
C3G4 H3GG 0.9900 . ?
C3G4 H3GH 0.9900 . ?
C3G4 C3D2 1.524(4) . ?
C3D1 H3D1 1.0000 . ?
C3D1 C3E 1.527(4) . ?
C3D2 H3D2 1.0000 . ?
C3D2 C3E 1.522(4) . ?
C3E H3EA 0.9900 . ?
C3E H3EB 0.9900 . ?
C3 O3 1.233(3) . ?
C3 NT 1.335(3) . ?
NT HT 0.8800 . ?
NT CT1 1.466(3) . ?
CT1 HT1 1.0000 . ?
CT1 CT2 1.511(4) . ?
CT1 CT3 1.504(4) . ?
CT2 HT2A 0.9800 . ?
CT2 HT2B 0.9800 . ?
CT2 HT2C 0.9800 . ?
CT3 HT3A 0.9800 . ?
CT3 HT3B 0.9800 . ?
CT3 HT3C 0.9800 . ?

loop_
_geom_angle_atom_site_label_1
_geom_angle_atom_site_label_2
_geom_angle_atom_site_label_3
_geom_angle
_geom_angle_site_symmetry_1
_geom_angle_site_symmetry_3
_geom_angle_publ_flag
O0 C0 H0 116.8 . . ?
O0 C0 N1 126.4(2) . . ?
N1 C0 H0 116.8 . . ?
C0 N1 H1 118.2 . . ?
C0 N1 C1A 123.6(2) . . ?
C1A N1 H1 118.2 . . ?
N1 C1A C1B1 109.32(18) . . ?
N1 C1A C1B2 109.69(19) . . ?
N1 C1A C1 106.55(17) . . ?
C1B2 C1A C1B1 107.91(19) . . ?
C1 C1A C1B1 109.12(19) . . ?
C1 C1A C1B2 114.18(18) . . ?
C1A C1B1 H1B1 109.5 . . ?
C1G1 C1B1 C1A 110.8(2) . . ?
C1G1 C1B1 H1B1 109.5 . . ?
C1G1 C1B1 C1G2 108.65(19) . . ?
C1G2 C1B1 C1A 109.03(19) . . ?
C1G2 C1B1 H1B1 109.5 . . ?
C1A C1B2 H1B2 109.5 . . ?
C1G3 C1B2 C1A 108.22(19) . . ?
C1G3 C1B2 H1B2 109.5 . . ?
C1G3 C1B2 C1G4 108.27(19) . . ?
C1G4 C1B2 C1A 111.8(2) . . ?
C1G4 C1B2 H1B2 109.5 . . ?
C1B1 C1G1 H1GA 109.8 . . ?
C1B1 C1G1 H1GB 109.8 . . ?
H1GA C1G1 H1GB 108.2 . . ?
C1D1 C1G1 C1B1 109.5(2) . . ?
C1D1 C1G1 H1GA 109.8 . . ?
C1D1 C1G1 H1GB 109.8 . . ?
C1B1 C1G2 H1GC 109.6 . . ?
C1B1 C1G2 H1GD 109.6 . . ?
H1GC C1G2 H1GD 108.1 . . ?
C1D2 C1G2 C1B1 110.2(2) . . ?
C1D2 C1G2 H1GC 109.6 . . ?
C1D2 C1G2 H1GD 109.6 . . ?
C1B2 C1G3 H1GE 109.6 . . ?
C1B2 C1G3 H1GF 109.6 . . ?
H1GE C1G3 H1GF 108.1 . . ?
C1D1 C1G3 C1B2 110.4(2) . . ?
C1D1 C1G3 H1GE 109.6 . . ?
C1D1 C1G3 H1GF 109.6 . . ?
C1B2 C1G4 H1GG 109.8 . . ?
C1B2 C1G4 H1GH 109.8 . . ?
H1GG C1G4 H1GH 108.2 . . ?
C1D2 C1G4 C1B2 109.6(2) . . ?
C1D2 C1G4 H1GG 109.8 . . ?
C1D2 C1G4 H1GH 109.8 . . ?
C1G1 C1D1 C1G3 109.9(2) . . ?
C1G1 C1D1 H1D1 109.4 . . ?
C1G1 C1D1 C1E 109.1(2) . . ?
C1G3 C1D1 H1D1 109.4 . . ?
C1G3 C1D1 C1E 109.5(2) . . ?
C1E C1D1 H1D1 109.4 . . ?
C1G2 C1D2 H1D2 109.4 . . ?
C1G4 C1D2 C1G2 108.5(2) . . ?
C1G4 C1D2 H1D2 109.4 . . ?
C1G4 C1D2 C1E 109.7(2) . . ?
C1E C1D2 C1G2 110.2(2) . . ?
C1E C1D2 H1D2 109.4 . . ?
C1D1 C1E H1EA 109.8 . . ?
C1D1 C1E H1EB 109.8 . . ?
C1D2 C1E C1D1 109.2(2) . . ?
C1D2 C1E H1EA 109.8 . . ?
C1D2 C1E H1EB 109.8 . . ?
H1EA C1E H1EB 108.3 . . ?
O1 C1 C1A 124.4(2) . . ?
O1 C1 N2 121.5(2) . . ?
N2 C1 C1A 114.07(19) . . ?
C1 N2 H2 119.1 . . ?
C1 N2 C2A 121.85(18) . . ?
C2A N2 H2 119.1 . . ?
N2 C2A C2B1 108.72(17) . . ?
N2 C2A C2B2 110.67(18) . . ?
N2 C2A C2 107.72(19) . . ?
C2B1 C2A C2B2 107.56(19) . . ?
C2 C2A C2B1 108.99(18) . . ?
C2 C2A C2B2 113.11(18) . . ?
C2A C2B1 H2B1 109.4 . . ?
C2G1 C2B1 C2A 110.78(18) . . ?
C2G1 C2B1 H2B1 109.4 . . ?
C2G1 C2B1 C2G2 108.8(2) . . ?
C2G2 C2B1 C2A 109.01(18) . . ?
C2G2 C2B1 H2B1 109.4 . . ?
C2A C2B2 H2B2 109.6 . . ?
C2G3 C2B2 C2A 108.61(18) . . ?
C2G3 C2B2 H2B2 109.6 . . ?
C2G3 C2B2 C2G4 107.2(2) . . ?
C2G4 C2B2 C2A 112.21(19) . . ?
C2G4 C2B2 H2B2 109.6 . . ?
C2B1 C2G1 H2GA 109.7 . . ?
C2B1 C2G1 H2GB 109.7 . . ?
H2GA C2G1 H2GB 108.2 . . ?
C2D1 C2G1 C2B1 109.73(19) . . ?
C2D1 C2G1 H2GA 109.7 . . ?
C2D1 C2G1 H2GB 109.7 . . ?
C2B1 C2G2 H2GC 109.6 . . ?
C2B1 C2G2 H2GD 109.6 . . ?
H2GC C2G2 H2GD 108.1 . . ?
C2D2 C2G2 C2B1 110.27(19) . . ?
C2D2 C2G2 H2GC 109.6 . . ?
C2D2 C2G2 H2GD 109.6 . . ?
C2B2 C2G3 H2GE 109.5 . . ?
C2B2 C2G3 H2GF 109.5 . . ?
C2B2 C2G3 C2D1 110.52(19) . . ?
H2GE C2G3 H2GF 108.1 . . ?
C2D1 C2G3 H2GE 109.5 . . ?
C2D1 C2G3 H2GF 109.5 . . ?
C2B2 C2G4 H2GG 109.7 . . ?
C2B2 C2G4 H2GH 109.7 . . ?
H2GG C2G4 H2GH 108.2 . . ?
C2D2 C2G4 C2B2 109.94(19) . . ?
C2D2 C2G4 H2GG 109.7 . . ?
C2D2 C2G4 H2GH 109.7 . . ?
C2G1 C2D1 C2G3 108.8(2) . . ?
C2G1 C2D1 H2D1 109.6 . . ?
C2G3 C2D1 H2D1 109.6 . . ?
C2E C2D1 C2G1 109.0(2) . . ?
C2E C2D1 C2G3 110.1(2) . . ?
C2E C2D1 H2D1 109.6 . . ?
C2G2 C2D2 H2D2 109.5 . . ?
C2G4 C2D2 C2G2 109.6(2) . . ?
C2G4 C2D2 H2D2 109.5 . . ?
C2E C2D2 C2G2 109.5(2) . . ?
C2E C2D2 C2G4 109.4(2) . . ?
C2E C2D2 H2D2 109.5 . . ?
C2D1 C2E H2EA 109.8 . . ?
C2D1 C2E H2EB 109.8 . . ?
C2D2 C2E C2D1 109.4(2) . . ?
C2D2 C2E H2EA 109.8 . . ?
C2D2 C2E H2EB 109.8 . . ?
H2EA C2E H2EB 108.2 . . ?
O2 C2 C2A 122.1(2) . . ?
O2 C2 N3 121.4(2) . . ?
N3 C2 C2A 116.23(19) . . ?
C2 N3 H3 118.5 . . ?
C2 N3 C3A 123.08(18) . . ?
C3A N3 H3 118.5 . . ?
N3 C3A C3B1 107.80(18) . . ?
N3 C3A C3B2 112.1(2) . . ?
N3 C3A C3 107.80(18) . . ?
C3B2 C3A C3B1 107.23(19) . . ?
C3B2 C3A C3 112.10(19) . . ?
C3 C3A C3B1 109.7(2) . . ?
C3A C3B1 H3B1 109.5 . . ?
C3G1 C3B1 C3A 110.5(2) . . ?
C3G1 C3B1 H3B1 109.5 . . ?
C3G2 C3B1 C3A 109.21(19) . . ?
C3G2 C3B1 H3B1 109.5 . . ?
C3G2 C3B1 C3G1 108.6(2) . . ?
C3A C3B2 H3B2 109.5 . . ?
C3G3 C3B2 C3A 109.6(2) . . ?
C3G3 C3B2 H3B2 109.5 . . ?
C3G3 C3B2 C3G4 108.1(2) . . ?
C3G4 C3B2 C3A 110.7(2) . . ?
C3G4 C3B2 H3B2 109.5 . . ?
C3B1 C3G1 H3GA 109.6 . . ?
C3B1 C3G1 H3GB 109.6 . . ?
H3GA C3G1 H3GB 108.1 . . ?
C3D1 C3G1 C3B1 110.2(2) . . ?
C3D1 C3G1 H3GA 109.6 . . ?
C3D1 C3G1 H3GB 109.6 . . ?
C3B1 C3G2 H3GC 109.6 . . ?
C3B1 C3G2 H3GD 109.6 . . ?
H3GC C3G2 H3GD 108.1 . . ?
C3D2 C3G2 C3B1 110.3(2) . . ?
C3D2 C3G2 H3GC 109.6 . . ?
C3D2 C3G2 H3GD 109.6 . . ?
C3B2 C3G3 H3GE 109.6 . . ?
C3B2 C3G3 H3GF 109.6 . . ?
C3B2 C3G3 C3D1 110.2(2) . . ?
H3GE C3G3 H3GF 108.1 . . ?
C3D1 C3G3 H3GE 109.6 . . ?
C3D1 C3G3 H3GF 109.6 . . ?
C3B2 C3G4 H3GG 109.6 . . ?
C3B2 C3G4 H3GH 109.6 . . ?
H3GG C3G4 H3GH 108.1 . . ?
C3D2 C3G4 C3B2 110.2(2) . . ?
C3D2 C3G4 H3GG 109.6 . . ?
C3D2 C3G4 H3GH 109.6 . . ?
C3G1 C3D1 C3G3 108.1(2) . . ?
C3G1 C3D1 H3D1 109.6 . . ?
C3G3 C3D1 H3D1 109.6 . . ?
C3E C3D1 C3G1 109.1(2) . . ?
C3E C3D1 C3G3 110.8(2) . . ?
C3E C3D1 H3D1 109.6 . . ?
C3G2 C3D2 H3D2 109.5 . . ?
C3G4 C3D2 C3G2 108.9(2) . . ?
C3G4 C3D2 H3D2 109.5 . . ?
C3E C3D2 C3G2 109.6(2) . . ?
C3E C3D2 C3G4 109.8(2) . . ?
C3E C3D2 H3D2 109.5 . . ?
C3D1 C3E H3EA 109.8 . . ?
C3D1 C3E H3EB 109.8 . . ?
C3D2 C3E C3D1 109.2(2) . . ?
C3D2 C3E H3EA 109.8 . . ?
C3D2 C3E H3EB 109.8 . . ?
H3EA C3E H3EB 108.3 . . ?
O3 C3 C3A 122.9(2) . . ?
O3 C3 NT 122.2(2) . . ?
NT C3 C3A 114.9(2) . . ?
C3 NT HT 118.7 . . ?
C3 NT CT1 122.6(2) . . ?
CT1 NT HT 118.7 . . ?
NT CT1 HT1 108.2 . . ?
NT CT1 CT2 109.0(2) . . ?
NT CT1 CT3 110.4(2) . . ?
CT2 CT1 HT1 108.2 . . ?
CT3 CT1 HT1 108.2 . . ?
CT3 CT1 CT2 112.7(3) . . ?
CT1 CT2 HT2A 109.5 . . ?
CT1 CT2 HT2B 109.5 . . ?
CT1 CT2 HT2C 109.5 . . ?
HT2A CT2 HT2B 109.5 . . ?
HT2A CT2 HT2C 109.5 . . ?
HT2B CT2 HT2C 109.5 . . ?
CT1 CT3 HT3A 109.5 . . ?
CT1 CT3 HT3B 109.5 . . ?
CT1 CT3 HT3C 109.5 . . ?
HT3A CT3 HT3B 109.5 . . ?
HT3A CT3 HT3C 109.5 . . ?
HT3B CT3 HT3C 109.5 . . ?

loop_
_geom_hbond_atom_site_label_D
_geom_hbond_atom_site_label_H
_geom_hbond_atom_site_label_A
_geom_hbond_distance_DH
_geom_hbond_distance_HA
_geom_hbond_distance_DA
_geom_hbond_angle_DHA
_geom_hbond_site_symmetry_A
_geom_hbond_publ_flag
N1 H1 O2 0.88 1.98 2.745(2) 143.8 4_566 yes
N1 H1 O3 0.88 2.61 3.181(3) 123.1 4_566 yes
N3 H3 O0 0.88 2.61 3.117(3) 117.4 . yes
NT HT O0 0.88 2.22 3.095(3) 177.6 . yes

loop_
_geom_torsion_atom_site_label_1
_geom_torsion_atom_site_label_2
_geom_torsion_atom_site_label_3
_geom_torsion_atom_site_label_4
_geom_torsion
_geom_torsion_site_symmetry_1
_geom_torsion_site_symmetry_2
_geom_torsion_site_symmetry_3
_geom_torsion_site_symmetry_4
_geom_torsion_publ_flag
C0 N1 C1A C1B1 -170.2(2) . . . . ?
C0 N1 C1A C1B2 71.7(3) . . . . ?
C0 N1 C1A C1 -52.4(3) . . . . ?
O0 C0 N1 C1A 5.2(4) . . . . ?
N1 C1A C1B1 C1G1 -58.6(2) . . . . ?
N1 C1A C1B1 C1G2 -178.08(19) . . . . ?
N1 C1A C1B2 C1G3 58.0(2) . . . . ?
N1 C1A C1B2 C1G4 177.16(19) . . . . ?
N1 C1A C1 O1 132.8(2) . . . . ?
N1 C1A C1 N2 -49.0(3) . . . . ?
C1A C1B1 C1G1 C1D1 -59.0(2) . . . . ?
C1A C1B1 C1G2 C1D2 62.3(3) . . . . ?
C1A C1B2 C1G3 C1D1 61.7(2) . . . . ?
C1A C1B2 C1G4 C1D2 -59.0(3) . . . . ?
C1A C1 N2 C2A -169.76(19) . . . . ?
C1B1 C1A C1B2 C1G3 -61.0(2) . . . . ?
C1B1 C1A C1B2 C1G4 58.2(2) . . . . ?
C1B1 C1A C1 O1 -109.3(3) . . . . ?
C1B1 C1A C1 N2 68.9(2) . . . . ?
C1B1 C1G1 C1D1 C1G3 57.7(3) . . . . ?
C1B1 C1G1 C1D1 C1E -62.4(3) . . . . ?
C1B1 C1G2 C1D2 C1G4 -61.9(3) . . . . ?
C1B1 C1G2 C1D2 C1E 58.3(3) . . . . ?
C1B2 C1A C1B1 C1G1 60.7(2) . . . . ?
C1B2 C1A C1B1 C1G2 -58.8(2) . . . . ?
C1B2 C1A C1 O1 11.5(3) . . . . ?
C1B2 C1A C1 N2 -170.23(19) . . . . ?
C1B2 C1G3 C1D1 C1G1 -60.1(3) . . . . ?
C1B2 C1G3 C1D1 C1E 59.7(3) . . . . ?
C1B2 C1G4 C1D2 C1G2 59.2(3) . . . . ?
C1B2 C1G4 C1D2 C1E -61.3(3) . . . . ?
C1G1 C1B1 C1G2 C1D2 -58.5(3) . . . . ?
C1G1 C1D1 C1E C1D2 61.0(3) . . . . ?
C1G2 C1B1 C1G1 C1D1 60.7(3) . . . . ?
C1G2 C1D2 C1E C1D1 -59.0(3) . . . . ?
C1G3 C1B2 C1G4 C1D2 60.1(3) . . . . ?
C1G3 C1D1 C1E C1D2 -59.3(3) . . . . ?
C1G4 C1B2 C1G3 C1D1 -59.6(3) . . . . ?
C1G4 C1D2 C1E C1D1 60.4(3) . . . . ?
C1 C1A C1B1 C1G1 -174.75(18) . . . . ?
C1 C1A C1B1 C1G2 65.7(2) . . . . ?
C1 C1A C1B2 C1G3 177.53(19) . . . . ?
C1 C1A C1B2 C1G4 -63.3(3) . . . . ?
C1 N2 C2A C2B1 -177.24(19) . . . . ?
C1 N2 C2A C2B2 64.8(3) . . . . ?
C1 N2 C2A C2 -59.3(3) . . . . ?
O1 C1 N2 C2A 8.6(3) . . . . ?
N2 C2A C2B1 C2G1 -59.6(2) . . . . ?
N2 C2A C2B1 C2G2 -179.28(18) . . . . ?
N2 C2A C2B2 C2G3 58.3(2) . . . . ?
N2 C2A C2B2 C2G4 176.62(18) . . . . ?
N2 C2A C2 O2 138.8(2) . . . . ?
N2 C2A C2 N3 -46.5(2) . . . . ?
C2A C2B1 C2G1 C2D1 -60.2(3) . . . . ?
C2A C2B1 C2G2 C2D2 62.4(2) . . . . ?
C2A C2B2 C2G3 C2D1 61.9(2) . . . . ?
C2A C2B2 C2G4 C2D2 -57.5(3) . . . . ?
C2A C2 N3 C3A -177.04(19) . . . . ?
C2B1 C2A C2B2 C2G3 -60.3(2) . . . . ?
C2B1 C2A C2B2 C2G4 58.0(2) . . . . ?
C2B1 C2A C2 O2 -103.4(2) . . . . ?
C2B1 C2A C2 N3 71.3(2) . . . . ?
C2B1 C2G1 C2D1 C2G3 58.7(3) . . . . ?
C2B1 C2G1 C2D1 C2E -61.4(3) . . . . ?
C2B1 C2G2 C2D2 C2G4 -60.8(2) . . . . ?
C2B1 C2G2 C2D2 C2E 59.1(3) . . . . ?
C2B2 C2A C2B1 C2G1 60.3(2) . . . . ?
C2B2 C2A C2B1 C2G2 -59.4(2) . . . . ?
C2B2 C2A C2 O2 16.2(3) . . . . ?
C2B2 C2A C2 N3 -169.11(19) . . . . ?
C2B2 C2G3 C2D1 C2G1 -60.6(2) . . . . ?
C2B2 C2G3 C2D1 C2E 58.8(3) . . . . ?
C2B2 C2G4 C2D2 C2G2 57.3(3) . . . . ?
C2B2 C2G4 C2D2 C2E -62.8(3) . . . . ?
C2G1 C2B1 C2G2 C2D2 -58.5(2) . . . . ?
C2G1 C2D1 C2E C2D2 61.5(3) . . . . ?
C2G2 C2B1 C2G1 C2D1 59.7(2) . . . . ?
C2G2 C2D2 C2E C2D1 -60.3(3) . . . . ?
C2G3 C2B2 C2G4 C2D2 61.7(2) . . . . ?
C2G3 C2D1 C2E C2D2 -57.8(3) . . . . ?
C2G4 C2B2 C2G3 C2D1 -59.6(2) . . . . ?
C2G4 C2D2 C2E C2D1 59.8(3) . . . . ?
C2 C2A C2B1 C2G1 -176.76(19) . . . . ?
C2 C2A C2B1 C2G2 63.6(2) . . . . ?
C2 C2A C2B2 C2G3 179.30(19) . . . . ?
C2 C2A C2B2 C2G4 -62.4(2) . . . . ?
C2 N3 C3A C3B1 -178.1(2) . . . . ?
C2 N3 C3A C3B2 64.2(3) . . . . ?
C2 N3 C3A C3 -59.7(3) . . . . ?
O2 C2 N3 C3A -2.3(3) . . . . ?
N3 C3A C3B1 C3G1 -61.7(2) . . . . ?
N3 C3A C3B1 C3G2 178.84(19) . . . . ?
N3 C3A C3B2 C3G3 58.4(3) . . . . ?
N3 C3A C3B2 C3G4 177.59(18) . . . . ?
N3 C3A C3 O3 121.5(2) . . . . ?
N3 C3A C3 NT -59.6(3) . . . . ?
C3A C3B1 C3G1 C3D1 -60.5(3) . . . . ?
C3A C3B1 C3G2 C3D2 62.0(3) . . . . ?
C3A C3B2 C3G3 C3D1 62.3(3) . . . . ?
C3A C3B2 C3G4 C3D2 -59.8(3) . . . . ?
C3A C3 NT CT1 -172.4(2) . . . . ?
C3B1 C3A C3B2 C3G3 -59.7(2) . . . . ?
C3B1 C3A C3B2 C3G4 59.5(2) . . . . ?
C3B1 C3A C3 O3 -121.4(2) . . . . ?
C3B1 C3A C3 NT 57.5(3) . . . . ?
C3B1 C3G1 C3D1 C3G3 59.7(3) . . . . ?
C3B1 C3G1 C3D1 C3E -60.8(3) . . . . ?
C3B1 C3G2 C3D2 C3G4 -60.4(3) . . . . ?
C3B1 C3G2 C3D2 C3E 59.7(3) . . . . ?
C3B2 C3A C3B1 C3G1 59.2(2) . . . . ?
C3B2 C3A C3B1 C3G2 -60.3(2) . . . . ?
C3B2 C3A C3 O3 -2.4(3) . . . . ?
C3B2 C3A C3 NT 176.5(2) . . . . ?
C3B2 C3G3 C3D1 C3G1 -60.8(3) . . . . ?
C3B2 C3G3 C3D1 C3E 58.6(3) . . . . ?
C3B2 C3G4 C3D2 C3G2 58.6(3) . . . . ?
C3B2 C3G4 C3D2 C3E -61.5(3) . . . . ?
C3G1 C3B1 C3G2 C3D2 -58.6(3) . . . . ?
C3G1 C3D1 C3E C3D2 60.7(3) . . . . ?
C3G2 C3B1 C3G1 C3D1 59.4(3) . . . . ?
C3G2 C3D2 C3E C3D1 -60.2(3) . . . . ?
C3G3 C3B2 C3G4 C3D2 60.3(3) . . . . ?
C3G3 C3D1 C3E C3D2 -58.2(3) . . . . ?
C3G4 C3B2 C3G3 C3D1 -58.5(3) . . . . ?
C3G4 C3D2 C3E C3D1 59.4(3) . . . . ?
C3 C3A C3B1 C3G1 -178.82(19) . . . . ?
C3 C3A C3B1 C3G2 61.7(2) . . . . ?
C3 C3A C3B2 C3G3 179.8(2) . . . . ?
C3 C3A C3B2 C3G4 -61.0(3) . . . . ?
C3 NT CT1 CT2 -153.7(2) . . . . ?
C3 NT CT1 CT3 82.0(3) . . . . ?
O3 C3 NT CT1 6.6(4) . . . . ?

_shelx_res_file                  
;
TITL lub1183_a.res in P2(1)/c
    lub118.res
    created by SHELXL-2018/3 at 11:08:18 on 03-Oct-2018
REM lub1183.res
REM created by SHELXL-2018/1 at 13:06:57 on 14-Dec-2017
REM Old TITL lub1183 in P2(1)/c
REM SHELXT solution in P2(1)/c
REM ATOMS RENUMBERED
REM R1 0.188, Rweak 0.014, Alpha 0.035, Orientation as input
REM Formula found by SHELXT: C37 N4 O4
REM L.S. 30
REM WPDB
CELL 1.34139 14.6491 14.714 16.1495 90 109.618 90
ZERR 4 0.0006 0.0006 0.0007 0 0.002 0
LATT 1
SYMM -X,0.5+Y,0.5-Z
SFAC C H N O
DISP C 0.014 0.007 57.748
DISP H -0 0 0.648
DISP N 0.025 0.014 110.512
DISP O 0.039 0.025 193.954
UNIT 148 216 16 16
EQIV $1 +X,0.5-Y,0.5+Z

L.S. 10
PLAN  10
SIZE 0.04 0.043 0.138
TEMP -123
HTAB N1 O2_$1
HTAB N1 O3_$1
HTAB N3 O0
HTAB NT O0
CONF
BOND $H
LIST 4
HTAB
fmap 2
acta
REM <olex2.extras>
REM <HklSrc "%.\\LUB1183.hkl">
REM </olex2.extras>

WGHT    0.058400    2.033300
EXTI    0.001045
FVAR       0.43324
C0    1    0.283147    0.137519    0.571502    11.00000    0.03572    0.04264 =
         0.02814    0.00485    0.01344    0.00328
AFIX  43
H0    2    0.334810    0.118962    0.622250    11.00000   -1.20000
AFIX   0
O0    4    0.283474    0.107655    0.500191    11.00000    0.04894    0.05439 =
         0.03134    0.00137    0.01935    0.01177
N1    3    0.217910    0.192823    0.584177    11.00000    0.02847    0.04029 =
         0.02204   -0.00207    0.00993    0.00345
AFIX  43
H1    2    0.227951    0.213403    0.637673    11.00000   -1.20000
AFIX   0
C1A   1    0.129363    0.221877    0.513683    11.00000    0.02482    0.03639 =
         0.02110   -0.00038    0.00772    0.00181
C1B1  1    0.079689    0.298730    0.548443    11.00000    0.02774    0.03596 =
         0.02779   -0.00134    0.01160    0.00094
AFIX  13
H1B1  2    0.124061    0.352339    0.565304    11.00000   -1.20000
AFIX   0
C1B2  1    0.057579    0.141257    0.486083    11.00000    0.03173    0.03541 =
         0.02941   -0.00147    0.01217   -0.00338
AFIX  13
H1B2  2    0.087851    0.090687    0.463018    11.00000   -1.20000
AFIX   0
C1G1  1    0.054519    0.266414    0.628507    11.00000    0.03139    0.04478 =
         0.02958   -0.00094    0.01456    0.00454
AFIX  23
H1GA  2    0.114539    0.249619    0.676684    11.00000   -1.20000
H1GB  2    0.022392    0.316087    0.649644    11.00000   -1.20000
AFIX   0
C1G2  1   -0.014557    0.326483    0.475478    11.00000    0.03019    0.04332 =
         0.03285    0.00367    0.01160    0.00572
AFIX  23
H1GC  2   -0.045028    0.377879    0.495986    11.00000   -1.20000
H1GD  2    0.000396    0.346688    0.422972    11.00000   -1.20000
AFIX   0
C1G3  1    0.035318    0.108508    0.567596    11.00000    0.03593    0.03923 =
         0.03586    0.00269    0.01519   -0.00335
AFIX  23
H1GE  2   -0.008271    0.055127    0.551995    11.00000   -1.20000
H1GF  2    0.096195    0.089718    0.613691    11.00000   -1.20000
AFIX   0
C1G4  1   -0.038383    0.169352    0.415672    11.00000    0.03271    0.05164 =
         0.03207   -0.00388    0.00859   -0.01112
AFIX  23
H1GG  2   -0.025946    0.190083    0.362117    11.00000   -1.20000
H1GH  2   -0.082740    0.116534    0.399781    11.00000   -1.20000
AFIX   0
C1D1  1   -0.012838    0.184384    0.602926    11.00000    0.03386    0.04945 =
         0.03353    0.00455    0.01903    0.00255
AFIX  13
H1D1  2   -0.027246    0.161961    0.655681    11.00000   -1.20000
AFIX   0
C1D2  1   -0.085135    0.245800    0.451088    11.00000    0.02488    0.05055 =
         0.03769    0.00320    0.00536    0.00032
AFIX  13
H1D2  2   -0.146644    0.265033    0.404693    11.00000   -1.20000
AFIX   0
C1E   1   -0.107395    0.212826    0.531808    11.00000    0.02881    0.04943 =
         0.04857    0.00223    0.01726   -0.00103
AFIX  23
H1EA  2   -0.152464    0.160534    0.515811    11.00000   -1.20000
H1EB  2   -0.138768    0.262072    0.554289    11.00000   -1.20000
AFIX   0
C1    1    0.162077    0.259660    0.438873    11.00000    0.02751    0.03389 =
         0.02407    0.00038    0.00888    0.00410
O1    4    0.124686    0.239771    0.361238    11.00000    0.03539    0.04539 =
         0.02157   -0.00214    0.00905   -0.00517
N2    3    0.236151    0.320502    0.466026    11.00000    0.02658    0.03658 =
         0.01718   -0.00009    0.00740   -0.00276
AFIX  43
H2    2    0.266826    0.327532    0.522711    11.00000   -1.20000
AFIX   0
C2A   1    0.266343    0.374774    0.403370    11.00000    0.02475    0.03474 =
         0.02068   -0.00224    0.00801   -0.00149
C2B1  1    0.355177    0.433275    0.455336    11.00000    0.02673    0.03398 =
         0.02562   -0.00255    0.00898   -0.00114
AFIX  13
H2B1  2    0.409783    0.392503    0.488623    11.00000   -1.20000
AFIX   0
C2B2  1    0.184047    0.440928    0.351457    11.00000    0.02576    0.03695 =
         0.02340    0.00022    0.00735    0.00112
AFIX  13
H2B2  2    0.125481    0.405242    0.317098    11.00000   -1.20000
AFIX   0
C2G1  1    0.329857    0.496701    0.519790    11.00000    0.03290    0.03765 =
         0.02567   -0.00494    0.00900   -0.00590
AFIX  23
H2GA  2    0.309915    0.460307    0.562379    11.00000   -1.20000
H2GB  2    0.387528    0.532881    0.552948    11.00000   -1.20000
AFIX   0
C2G2  1    0.386368    0.491173    0.390269    11.00000    0.03181    0.03978 =
         0.03170   -0.00427    0.01540   -0.00538
AFIX  23
H2GC  2    0.445310    0.526169    0.422534    11.00000   -1.20000
H2GD  2    0.402041    0.451025    0.347707    11.00000   -1.20000
AFIX   0
C2G3  1    0.158996    0.502700    0.417316    11.00000    0.03308    0.03774 =
         0.03428    0.00444    0.01527    0.00631
AFIX  23
H2GE  2    0.138185    0.465060    0.458577    11.00000   -1.20000
H2GF  2    0.104584    0.543214    0.385448    11.00000   -1.20000
AFIX   0
C2G4  1    0.215051    0.502857    0.289121    11.00000    0.03627    0.03866 =
         0.02602    0.00346    0.00952    0.00396
AFIX  23
H2GG  2    0.229247    0.465571    0.243879    11.00000   -1.20000
H2GH  2    0.161650    0.545119    0.258949    11.00000   -1.20000
AFIX   0
C2D1  1    0.247356    0.560318    0.469198    11.00000    0.04172    0.03729 =
         0.03081   -0.00285    0.01741    0.00293
AFIX  13
H2D1  2    0.229815    0.600585    0.511434    11.00000   -1.20000
AFIX   0
C2D2  1    0.304823    0.556796    0.340818    11.00000    0.04058    0.03662 =
         0.03100    0.00213    0.01844   -0.00269
AFIX  13
H2D2  2    0.326416    0.594724    0.299440    11.00000   -1.20000
AFIX   0
C2E   1    0.280703    0.618194    0.406369    11.00000    0.04275    0.03559 =
         0.03695    0.00131    0.01683   -0.00145
AFIX  23
H2EA  2    0.228779    0.661249    0.374721    11.00000   -1.20000
H2EB  2    0.338659    0.653801    0.439936    11.00000   -1.20000
AFIX   0
C2    1    0.296718    0.308182    0.343321    11.00000    0.02331    0.03542 =
         0.02444   -0.00242    0.00843   -0.00415
O2    4    0.274929    0.320698    0.263897    11.00000    0.04306    0.04338 =
         0.02146   -0.00046    0.01137    0.00543
N3    3    0.355374    0.239313    0.383955    11.00000    0.03068    0.03811 =
         0.02042   -0.00302    0.00920    0.00486
AFIX  43
H3    2    0.370936    0.234016    0.441317    11.00000   -1.20000
AFIX   0
C3A   1    0.394852    0.172156    0.336601    11.00000    0.02794    0.03486 =
         0.02642   -0.00422    0.01081    0.00166
C3B1  1    0.455976    0.101867    0.405276    11.00000    0.03231    0.03869 =
         0.02947   -0.00070    0.01040    0.00431
AFIX  13
H3B1  2    0.413885    0.071776    0.434756    11.00000   -1.20000
AFIX   0
C3B2  1    0.463345    0.216526    0.293419    11.00000    0.03070    0.03868 =
         0.03444   -0.00133    0.01569    0.00041
AFIX  13
H3B2  2    0.426531    0.262329    0.248990    11.00000   -1.20000
AFIX   0
C3G1  1    0.541011    0.148970    0.474470    11.00000    0.03483    0.04962 =
         0.03036   -0.00528    0.00730    0.00737
AFIX  23
H3GA  2    0.516082    0.195588    0.505610    11.00000   -1.20000
H3GB  2    0.578286    0.103816    0.518242    11.00000   -1.20000
AFIX   0
C3G2  1    0.496276    0.030117    0.358191    11.00000    0.03435    0.03707 =
         0.03698   -0.00299    0.01203    0.00694
AFIX  23
H3GC  2    0.532444   -0.016377    0.400963    11.00000   -1.20000
H3GD  2    0.442114   -0.000480    0.312728    11.00000   -1.20000
AFIX   0
C3G3  1    0.547367    0.263704    0.364005    11.00000    0.03423    0.04088 =
         0.05459   -0.00871    0.02260   -0.00444
AFIX  23
H3GE  2    0.521402    0.310010    0.394643    11.00000   -1.20000
H3GF  2    0.589286    0.294891    0.335934    11.00000   -1.20000
AFIX   0
C3G4  1    0.506363    0.144333    0.248217    11.00000    0.03644    0.04666 =
         0.03721   -0.00278    0.02031    0.00133
AFIX  23
H3GG  2    0.453483    0.113641    0.201542    11.00000   -1.20000
H3GH  2    0.549479    0.173978    0.220467    11.00000   -1.20000
AFIX   0
C3D1  1    0.607295    0.193779    0.430724    11.00000    0.03096    0.05020 =
         0.04212   -0.01210    0.00712    0.00077
AFIX  13
H3D1  2    0.662017    0.225105    0.476260    11.00000   -1.20000
AFIX   0
C3D2  1    0.563636    0.074388    0.315173    11.00000    0.03481    0.04300 =
         0.03878   -0.00585    0.01793    0.00486
AFIX  13
H3D2  2    0.589560    0.026816    0.284793    11.00000   -1.20000
AFIX   0
C3E   1    0.647396    0.120811    0.385107    11.00000    0.03229    0.04979 =
         0.04741   -0.00351    0.01471    0.00573
AFIX  23
H3EA  2    0.691591    0.148830    0.357576    11.00000   -1.20000
H3EB  2    0.684579    0.075478    0.428722    11.00000   -1.20000
AFIX   0
C3    1    0.307596    0.123269    0.268021    11.00000    0.03020    0.03637 =
         0.02717   -0.00256    0.01227    0.00432
O3    4    0.294392    0.123633    0.188491    11.00000    0.03834    0.05122 =
         0.02451   -0.00191    0.01145    0.00074
NT    3    0.248612    0.079375    0.301992    11.00000    0.03669    0.04877 =
         0.02430   -0.00587    0.01050   -0.00816
AFIX  43
HT    2    0.257422    0.086031    0.358301    11.00000   -1.20000
AFIX   0
CT1   1    0.169786    0.020554    0.249225    11.00000    0.03849    0.04689 =
         0.03153   -0.00826    0.00927   -0.01054
AFIX  13
HT1   2    0.141437    0.048101    0.189429    11.00000   -1.20000
AFIX   0
CT2   1    0.091733    0.017326    0.291002    11.00000    0.04722    0.05623 =
         0.04195   -0.00591    0.01529   -0.01668
AFIX 137
HT2A  2    0.118456   -0.008542    0.350186    11.00000   -1.50000
HT2B  2    0.037947   -0.020578    0.255186    11.00000   -1.50000
HT2C  2    0.068169    0.079006    0.294734    11.00000   -1.50000
AFIX   0
CT3   1    0.208087   -0.072106    0.239225    11.00000    0.05994    0.06073 =
         0.09420   -0.03409    0.01549   -0.01029
AFIX 137
HT3A  2    0.257196   -0.066474    0.210646    11.00000   -1.50000
HT3B  2    0.154790   -0.110385    0.203186    11.00000   -1.50000
HT3C  2    0.237238   -0.099855    0.297325    11.00000   -1.50000
AFIX   0
HKLF 4


REM  lub1183_a.res in P2(1)/c
REM wR2 = 0.1466, GooF = S = 1.020, Restrained GooF = 1.020 for all data
REM R1 = 0.0577 for 3890 Fo > 4sig(Fo) and 0.1106 for all 6204 data
REM 409 parameters refined using 0 restraints

END

WGHT      0.0584      2.0330

REM Instructions for potential hydrogen bonds
HTAB N1 O2_$1
HTAB N1 O3_$1
HTAB C1B1 O3_$1
HTAB C2B2 O1
HTAB N3 O0
HTAB C3B1 O0
HTAB C3B2 O2
HTAB NT O0
HTAB CT2 O1

REM Highest difference peak  0.258,  deepest hole -0.235,  1-sigma level  0.051
Q1    1   0.3380  0.2115  0.4390  11.00000  0.05    0.26
Q2    1   0.2833 -0.1002  0.2685  11.00000  0.05    0.21
Q3    1   0.2220  0.4171  0.3746  11.00000  0.05    0.20
Q4    1   0.2845  0.5370  0.4945  11.00000  0.05    0.19
Q5    1   0.3786 -0.1166  0.3245  11.00000  0.05    0.19
Q6    1   0.1641 -0.0451  0.3320  11.00000  0.05    0.18
Q7    1   0.4363  0.1191  0.3588  11.00000  0.05    0.18
Q8    1   0.6197  0.1002  0.6236  11.00000  0.05    0.18
Q9    1   0.2165  0.5472  0.4354  11.00000  0.05    0.18
Q10   1   0.2588 -0.0820  0.2355  11.00000  0.05    0.17
;
_shelx_res_checksum              17368
_olex2_exptl_crystal_mounting_method 'mounted on a Mylar cryoloop'
_olex2_submission_special_instructions 'No special instructions were received'
_exptl_crystal_recrystallization_method 
'Re-crystallisation from solvent: acetone'
####################################################################### 
# 
# This file contains crystal structure data downloaded from the 
# Cambridge Structural Database (CSD) hosted by the Cambridge 
# Crystallographic Data Centre (CCDC).
# 
# Full information about CCDC data access policies and citation 
# guidelines are available at http://www.ccdc.cam.ac.uk/access/V1 
# 
# Audit and citation data items may have been added by the CCDC. 
# Please retain this information to preserve the provenance of 
# this file and to allow appropriate attribution of the data. 
# 
#######################################################################

data_lub133
_database_code_depnum_ccdc_archive 'CCDC 1906514'
loop_
_audit_author_name
_audit_author_address
'Thierry Maris'
;University of Montreal
Canada
;
_audit_update_record             
;
2019-03-29 deposited with the CCDC.	2019-06-10 downloaded from the CCDC.
;
_audit_creation_date             2018-12-18
_audit_creation_method           
;
Olex2 1.2
(compiled 2018.05.29 svn.r3508 for OlexSys, GUI svn.r5506)
;
_shelx_SHELXL_version_number     2018/3
_chemical_name_common            HCO-(Adm)3-NHiPr
_chemical_name_systematic        ?
_chemical_formula_moiety         'C37 H54 N4 O4'
_chemical_formula_sum            'C37 H54 N4 O4'
_chemical_formula_weight         618.84
_chemical_melting_point          ?
loop_
_atom_type_symbol
_atom_type_description
_atom_type_scat_dispersion_real
_atom_type_scat_dispersion_imag
_atom_type_scat_source
C C 0.0137 0.0067 'International Tables Vol C Tables 4.2.6.8 and 6.1.1.4'
H H 0.0000 0.0000 'International Tables Vol C Tables 4.2.6.8 and 6.1.1.4'
N N 0.0241 0.0134 'International Tables Vol C Tables 4.2.6.8 and 6.1.1.4'
O O 0.0387 0.0241 'International Tables Vol C Tables 4.2.6.8 and 6.1.1.4'

_shelx_space_group_comment       
;
The symmetry employed for this shelxl refinement is uniquely defined
by the following loop, which should always be used as a source of
symmetry information in preference to the above space-group names.
They are only intended as comments.
;
_space_group_crystal_system      monoclinic
_space_group_IT_number           14
_space_group_name_H-M_alt        'P 1 21/c 1'
_space_group_name_Hall           '-P 2ybc'
loop_
_space_group_symop_operation_xyz
'x, y, z'
'-x, y+1/2, -z+1/2'
'-x, -y, -z'
'x, -y-1/2, z-1/2'

_cell_length_a                   14.6489(4)
_cell_length_b                   14.7284(4)
_cell_length_c                   16.1631(4)
_cell_angle_alpha                90
_cell_angle_beta                 109.7380(10)
_cell_angle_gamma                90
_cell_volume                     3282.38(15)
_cell_formula_units_Z            4
_cell_measurement_reflns_used    9088
_cell_measurement_temperature    150
_cell_measurement_theta_max      60.681
_cell_measurement_theta_min      2.611
_shelx_estimated_absorpt_T_max   0.956
_shelx_estimated_absorpt_T_min   0.926
_exptl_absorpt_coefficient_mu    0.410
_exptl_absorpt_correction_T_max  0.7519
_exptl_absorpt_correction_T_min  0.6980
_exptl_absorpt_correction_type   multi-scan
_exptl_absorpt_process_details   
'SADABS-2016/2 (Bruker,2016/2) was used for absorption correction. wR2(int) was 0.1081 before and 0.0516 after correction. The Ratio of minimum to maximum transmission is 0.9283. The \l/2 correction factor is Not present.'
_exptl_absorpt_special_details   ?
_exptl_crystal_colour            'clear light colourless'
_exptl_crystal_colour_lustre     clear
_exptl_crystal_colour_modifier   light
_exptl_crystal_colour_primary    colourless
_exptl_crystal_density_diffrn    1.252
_exptl_crystal_density_meas      ?
_exptl_crystal_density_method    ?
_exptl_crystal_description       Block
_exptl_crystal_F_000             1344
_exptl_crystal_recrystallization_method 
'Re-crystallisation from solvent: acetone - CHCl3'
_exptl_crystal_size_max          0.19
_exptl_crystal_size_mid          0.19
_exptl_crystal_size_min          0.11
_exptl_special_details           
;
X-ray crystallographic data for I were collected from a single crystal
sample, which was mounted on a loop fiber. Data were collected using
a Bruker Venture diffractometer equipped with a Photon 100 CMOS Detector,
a Helios MX optics and a Kappa goniometer. The crystal-to-detector distance 
was 4.0 cm, and the data collection was carried out in 1024 x 1024 pixel mode.
;
_exptl_transmission_factor_max   ?
_exptl_transmission_factor_min   ?
_diffrn_reflns_av_R_equivalents  0.0317
_diffrn_reflns_av_unetI/netI     0.0191
_diffrn_reflns_Laue_measured_fraction_full 0.999
_diffrn_reflns_Laue_measured_fraction_max 0.998
_diffrn_reflns_limit_h_max       19
_diffrn_reflns_limit_h_min       -19
_diffrn_reflns_limit_k_max       19
_diffrn_reflns_limit_k_min       -19
_diffrn_reflns_limit_l_max       20
_diffrn_reflns_limit_l_min       -21
_diffrn_reflns_number            49304
_diffrn_reflns_point_group_measured_fraction_full 0.999
_diffrn_reflns_point_group_measured_fraction_max 0.998
_diffrn_reflns_theta_full        53.594
_diffrn_reflns_theta_max         60.715
_diffrn_reflns_theta_min         2.788
_diffrn_ambient_temperature      150
_diffrn_detector                 'CMOS Area detector'
_diffrn_detector_area_resol_mean 10.24
_diffrn_detector_type            'Bruker Photon 100 CMOS Detector'
_diffrn_measured_fraction_theta_full 0.999
_diffrn_measured_fraction_theta_max 0.998
_diffrn_measurement_device       'k-geometry diffractometer'
_diffrn_measurement_device_type  'Bruker Venture Metaljet'
_diffrn_measurement_method       '\w and \f scans'
_diffrn_radiation_collimation    'Focusing mirrors'
_diffrn_radiation_monochromator  'Helios MX Mirror Optics'
_diffrn_radiation_probe          X-ray
_diffrn_radiation_type           GaK\a
_diffrn_radiation_wavelength     1.34139
_diffrn_source                   'Metal Jet'
_diffrn_source_target            Ga
_diffrn_source_type              'Gallium Liquid Metal Jet Source'
_reflns_Friedel_coverage         0.000
_reflns_Friedel_fraction_full    .
_reflns_Friedel_fraction_max     .
_reflns_number_gt                6746
_reflns_number_total             7528
_reflns_special_details          
;
 Reflections were merged by SHELXL according to the crystal
 class for the calculation of statistics and refinement.
 
 _reflns_Friedel_fraction is defined as the number of unique
 Friedel pairs measured divided by the number that would be
 possible theoretically, ignoring centric projections and
 systematic absences.
;
_reflns_threshold_expression     'I > 2\s(I)'
_computing_cell_refinement       
'SAINT (2013) V8.38A; Integration Software for Single Crystal Data. Bruker AXS Inc., Madison, WI 53719-1173.'
_computing_data_collection       
;
APEX 2 (2013) Bruker AXS Inc., Madison, WI 53719-1173.
;
_computing_data_reduction        
'SAINT (2013) V8.38A; Integration Software for Single Crystal Data. Bruker AXS Inc., Madison, WI 53719-1173.'
_computing_molecular_graphics    'Olex2 (Dolomanov et al., 2009)'
_computing_publication_material  'Olex2 (Dolomanov et al., 2009)'
_computing_structure_refinement  'XL (Sheldrick, 2008)'
_computing_structure_solution    'XT (Sheldrick, 2015)'
_refine_diff_density_max         0.376
_refine_diff_density_min         -0.360
_refine_diff_density_rms         0.079
_refine_ls_extinction_coef       0.0066(3)
_refine_ls_extinction_expression Fc^*^=kFc[1+0.001xFc^2^\l^3^/sin(2\q)]^-1/4^
_refine_ls_extinction_method     'SHELXL-2018/3 (Sheldrick 2018)'
_refine_ls_goodness_of_fit_ref   1.043
_refine_ls_hydrogen_treatment    constr
_refine_ls_matrix_type           full
_refine_ls_number_parameters     409
_refine_ls_number_reflns         7528
_refine_ls_number_restraints     0
_refine_ls_R_factor_all          0.0499
_refine_ls_R_factor_gt           0.0454
_refine_ls_restrained_S_all      1.043
_refine_ls_shift/su_max          0.000
_refine_ls_shift/su_mean         0.000
_refine_ls_structure_factor_coef Fsqd
_refine_ls_weighting_details     
'w=1/[\s^2^(Fo^2^)+(0.0677P)^2^+1.1823P] where P=(Fo^2^+2Fc^2^)/3'
_refine_ls_weighting_scheme      calc
_refine_ls_wR_factor_gt          0.1159
_refine_ls_wR_factor_ref         0.1205
_refine_special_details          ?
_olex2_refinement_description    
;
1. Fixed Uiso
 At 1.2 times of:
  All C(H) groups, All C(H,H) groups, All N(H) groups
 At 1.5 times of:
  All C(H,H,H) groups
2.a Ternary CH refined with riding coordinates:
 C1B1(H1B1), C1B2(H1B2), C1D1(H1D1), C1D2(H1D2), C2B1(H2B1), C2B2(H2B2),
 C2D1(H2D1), C2D2(H2D2), C3B1(H3B1), C3B2(H3B2), C3D1(H3D1), C3D2(H3D2),
 CT1(HT1)
2.b Secondary CH2 refined with riding coordinates:
 C1G1(H1GA,H1GB), C1G2(H1GC,H1GD), C1G3(H1GE,H1GF), C1G4(H1GG,H1GH), C1E(H1EA,
 H1EB), C2G1(H2GA,H2GB), C2G2(H2GC,H2GD), C2G3(H2GE,H2GF), C2G4(H2GG,H2GH),
 C2E(H2EA,H2EB), C3G1(H3GA,H3GB), C3G2(H3GC,H3GD), C3G3(H3GE,H3GF), C3G4(H3GG,
 H3GH), C3E(H3EA,H3EB)
2.c Aromatic/amide H refined with riding coordinates:
 C0(H0), N1(H1), N2(H2), N3(H3), NT(HT)
2.d Idealised Me refined as rotating group:
 CT2(HT2A,HT2B,HT2C), CT3(HT3A,HT3B,HT3C)
;
_atom_sites_solution_hydrogens   geom
_atom_sites_solution_primary     dual
_atom_sites_solution_secondary   ?
loop_
_atom_site_label
_atom_site_type_symbol
_atom_site_fract_x
_atom_site_fract_y
_atom_site_fract_z
_atom_site_U_iso_or_equiv
_atom_site_adp_type
_atom_site_occupancy
_atom_site_site_symmetry_order
_atom_site_calc_flag
_atom_site_refinement_flags_posn
_atom_site_refinement_flags_adp
_atom_site_refinement_flags_occupancy
_atom_site_disorder_assembly
_atom_site_disorder_group
C0 C 0.28415(8) 0.13766(8) 0.57199(8) 0.0236(2) Uani 1 1 d . . . . .
H0 H 0.335853 0.119038 0.622764 0.028 Uiso 1 1 calc R . . . .
O0 O 0.28403(7) 0.10785(6) 0.50070(6) 0.0295(2) Uani 1 1 d . . . . .
N1 N 0.21858(7) 0.19349(7) 0.58439(6) 0.0196(2) Uani 1 1 d . . . . .
H1 H 0.228759 0.214513 0.637722 0.024 Uiso 1 1 calc R . . . .
C1A C 0.13001(7) 0.22196(7) 0.51378(7) 0.0177(2) Uani 1 1 d . . . . .
C1B1 C 0.08002(8) 0.29939(8) 0.54837(7) 0.0193(2) Uani 1 1 d . . . . .
H1B1 H 0.124395 0.352975 0.565120 0.023 Uiso 1 1 calc R . . . .
C1B2 C 0.05805(8) 0.14126(8) 0.48629(7) 0.0207(2) Uani 1 1 d . . . . .
H1B2 H 0.088295 0.090669 0.463357 0.025 Uiso 1 1 calc R . . . .
C1G1 C 0.05517(8) 0.26705(8) 0.62871(8) 0.0228(2) Uani 1 1 d . . . . .
H1GA H 0.115413 0.250311 0.676777 0.027 Uiso 1 1 calc R . . . .
H1GB H 0.023261 0.316750 0.649913 0.027 Uiso 1 1 calc R . . . .
C1G2 C -0.01440(8) 0.32689(8) 0.47532(8) 0.0241(2) Uani 1 1 d . . . . .
H1GC H 0.000446 0.346873 0.422765 0.029 Uiso 1 1 calc R . . . .
H1GD H -0.044837 0.378350 0.495647 0.029 Uiso 1 1 calc R . . . .
C1G3 C 0.03570(9) 0.10852(8) 0.56825(8) 0.0243(2) Uani 1 1 d . . . . .
H1GE H -0.008000 0.055242 0.552659 0.029 Uiso 1 1 calc R . . . .
H1GF H 0.096625 0.089728 0.614409 0.029 Uiso 1 1 calc R . . . .
C1G4 C -0.03838(8) 0.16903(9) 0.41580(8) 0.0258(2) Uani 1 1 d . . . . .
H1GG H -0.026253 0.189397 0.362061 0.031 Uiso 1 1 calc R . . . .
H1GH H -0.082711 0.116197 0.400278 0.031 Uiso 1 1 calc R . . . .
C1D1 C -0.01256(9) 0.18483(8) 0.60356(8) 0.0248(2) Uani 1 1 d . . . . .
H1D1 H -0.026768 0.162719 0.656439 0.030 Uiso 1 1 calc R . . . .
C1D2 C -0.08529(8) 0.24604(9) 0.45105(8) 0.0267(3) Uani 1 1 d . . . . .
H1D2 H -0.146934 0.265130 0.404615 0.032 Uiso 1 1 calc R . . . .
C1E C -0.10734(9) 0.21305(9) 0.53224(9) 0.0289(3) Uani 1 1 d . . . . .
H1EA H -0.138775 0.262256 0.554588 0.035 Uiso 1 1 calc R . . . .
H1EB H -0.152354 0.160740 0.516337 0.035 Uiso 1 1 calc R . . . .
C1 C 0.16225(8) 0.25961(7) 0.43871(7) 0.0179(2) Uani 1 1 d . . . . .
O1 O 0.12456(6) 0.23964(6) 0.36137(5) 0.02317(18) Uani 1 1 d . . . . .
N2 N 0.23672(6) 0.32044(6) 0.46611(6) 0.01751(19) Uani 1 1 d . . . . .
H2 H 0.267636 0.327407 0.522776 0.021 Uiso 1 1 calc R . . . .
C2A C 0.26644(7) 0.37446(7) 0.40333(7) 0.0165(2) Uani 1 1 d . . . . .
C2B1 C 0.35586(8) 0.43312(7) 0.45517(7) 0.0187(2) Uani 1 1 d . . . . .
H2B1 H 0.410599 0.392462 0.488490 0.022 Uiso 1 1 calc R . . . .
C2B2 C 0.18388(8) 0.44050(7) 0.35105(7) 0.0193(2) Uani 1 1 d . . . . .
H2B2 H 0.125314 0.404728 0.316707 0.023 Uiso 1 1 calc R . . . .
C2G1 C 0.33032(8) 0.49680(8) 0.51981(7) 0.0222(2) Uani 1 1 d . . . . .
H2GA H 0.310777 0.460408 0.562556 0.027 Uiso 1 1 calc R . . . .
H2GB H 0.387902 0.533238 0.552805 0.027 Uiso 1 1 calc R . . . .
C2G2 C 0.38678(8) 0.49114(8) 0.39001(8) 0.0223(2) Uani 1 1 d . . . . .
H2GC H 0.445787 0.526119 0.422262 0.027 Uiso 1 1 calc R . . . .
H2GD H 0.402363 0.451066 0.347432 0.027 Uiso 1 1 calc R . . . .
C2G3 C 0.15854(8) 0.50277(8) 0.41690(8) 0.0231(2) Uani 1 1 d . . . . .
H2GE H 0.104240 0.543323 0.384760 0.028 Uiso 1 1 calc R . . . .
H2GF H 0.137441 0.465333 0.458022 0.028 Uiso 1 1 calc R . . . .
C2G4 C 0.21482(8) 0.50261(8) 0.28832(7) 0.0221(2) Uani 1 1 d . . . . .
H2GG H 0.229054 0.465342 0.243171 0.027 Uiso 1 1 calc R . . . .
H2GH H 0.161337 0.544787 0.258071 0.027 Uiso 1 1 calc R . . . .
C2D1 C 0.24699(9) 0.56019(8) 0.46903(8) 0.0237(2) Uani 1 1 d . . . . .
H2D1 H 0.229453 0.600352 0.511248 0.028 Uiso 1 1 calc R . . . .
C2D2 C 0.30506(9) 0.55675(8) 0.34051(8) 0.0230(2) Uani 1 1 d . . . . .
H2D2 H 0.326666 0.594614 0.299198 0.028 Uiso 1 1 calc R . . . .
C2E C 0.28067(9) 0.61850(8) 0.40602(8) 0.0262(2) Uani 1 1 d . . . . .
H2EA H 0.228690 0.661453 0.374184 0.031 Uiso 1 1 calc R . . . .
H2EB H 0.338613 0.654115 0.439723 0.031 Uiso 1 1 calc R . . . .
C2 C 0.29703(7) 0.30787(7) 0.34324(7) 0.0179(2) Uani 1 1 d . . . . .
O2 O 0.27528(6) 0.32055(6) 0.26405(5) 0.02447(19) Uani 1 1 d . . . . .
N3 N 0.35563(7) 0.23885(6) 0.38419(6) 0.01866(19) Uani 1 1 d . . . . .
H3 H 0.371191 0.233644 0.441543 0.022 Uiso 1 1 calc R . . . .
C3A C 0.39484(8) 0.17157(7) 0.33696(7) 0.0189(2) Uani 1 1 d . . . . .
C3B1 C 0.45600(8) 0.10156(8) 0.40546(7) 0.0211(2) Uani 1 1 d . . . . .
H3B1 H 0.413871 0.071681 0.434936 0.025 Uiso 1 1 calc R . . . .
C3B2 C 0.46322(8) 0.21629(8) 0.29342(8) 0.0222(2) Uani 1 1 d . . . . .
H3B2 H 0.426148 0.261989 0.249006 0.027 Uiso 1 1 calc R . . . .
C3G1 C 0.54158(8) 0.14869(9) 0.47518(8) 0.0268(3) Uani 1 1 d . . . . .
H3GA H 0.516742 0.195134 0.506455 0.032 Uiso 1 1 calc R . . . .
H3GB H 0.579027 0.103486 0.518800 0.032 Uiso 1 1 calc R . . . .
C3G2 C 0.49627(8) 0.02900(8) 0.35839(8) 0.0239(2) Uani 1 1 d . . . . .
H3GC H 0.532480 -0.017372 0.401287 0.029 Uiso 1 1 calc R . . . .
H3GD H 0.441994 -0.001587 0.312941 0.029 Uiso 1 1 calc R . . . .
C3G3 C 0.54789(9) 0.26352(9) 0.36396(9) 0.0282(3) Uani 1 1 d . . . . .
H3GE H 0.589940 0.294091 0.335732 0.034 Uiso 1 1 calc R . . . .
H3GF H 0.522237 0.310265 0.394294 0.034 Uiso 1 1 calc R . . . .
C3G4 C 0.50653(9) 0.14400(8) 0.24812(8) 0.0255(2) Uani 1 1 d . . . . .
H3GG H 0.453664 0.113523 0.201172 0.031 Uiso 1 1 calc R . . . .
H3GH H 0.549873 0.173684 0.220737 0.031 Uiso 1 1 calc R . . . .
C3D1 C 0.60767(9) 0.19372(9) 0.43123(9) 0.0287(3) Uani 1 1 d . . . . .
H3D1 H 0.662380 0.225166 0.476751 0.034 Uiso 1 1 calc R . . . .
C3D2 C 0.56385(8) 0.07348(8) 0.31531(8) 0.0251(2) Uani 1 1 d . . . . .
H3D2 H 0.589741 0.026003 0.284919 0.030 Uiso 1 1 calc R . . . .
C3E C 0.64834(9) 0.12033(9) 0.38564(9) 0.0291(3) Uani 1 1 d . . . . .
H3EA H 0.692446 0.148336 0.358090 0.035 Uiso 1 1 calc R . . . .
H3EB H 0.685681 0.075179 0.429380 0.035 Uiso 1 1 calc R . . . .
C3 C 0.30719(8) 0.12324(8) 0.26816(7) 0.0204(2) Uani 1 1 d . . . . .
O3 O 0.29421(6) 0.12318(6) 0.18886(5) 0.02604(19) Uani 1 1 d . . . . .
NT N 0.24846(7) 0.07895(7) 0.30254(6) 0.0246(2) Uani 1 1 d . . . . .
HT H 0.257926 0.085036 0.358997 0.030 Uiso 1 1 calc R . . . .
CT1 C 0.16908(9) 0.02079(9) 0.24955(8) 0.0276(3) Uani 1 1 d . . . . .
HT1 H 0.140666 0.048511 0.189837 0.033 Uiso 1 1 calc R . . . .
CT2 C 0.09089(10) 0.01718(10) 0.29152(9) 0.0349(3) Uani 1 1 d . . . . .
HT2A H 0.117749 -0.009115 0.350512 0.052 Uiso 1 1 calc GR . . . .
HT2B H 0.036917 -0.020443 0.255472 0.052 Uiso 1 1 calc GR . . . .
HT2C H 0.067468 0.078749 0.295714 0.052 Uiso 1 1 calc GR . . . .
CT3 C 0.20739(13) -0.07248(12) 0.23943(14) 0.0571(5) Uani 1 1 d . . . . .
HT3A H 0.256989 -0.066899 0.211481 0.086 Uiso 1 1 calc GR . . . .
HT3B H 0.154047 -0.110391 0.202795 0.086 Uiso 1 1 calc GR . . . .
HT3C H 0.235933 -0.100544 0.297452 0.086 Uiso 1 1 calc GR . . . .

loop_
_atom_site_aniso_label
_atom_site_aniso_U_11
_atom_site_aniso_U_22
_atom_site_aniso_U_33
_atom_site_aniso_U_23
_atom_site_aniso_U_13
_atom_site_aniso_U_12
C0 0.0226(5) 0.0276(6) 0.0211(5) 0.0039(4) 0.0079(4) 0.0047(4)
O0 0.0345(5) 0.0338(5) 0.0235(4) 0.0013(3) 0.0140(4) 0.0103(4)
N1 0.0196(4) 0.0252(5) 0.0141(4) 0.0000(3) 0.0055(3) 0.0019(3)
C1A 0.0167(5) 0.0210(5) 0.0154(5) -0.0003(4) 0.0054(4) -0.0003(4)
C1B1 0.0192(5) 0.0202(5) 0.0198(5) -0.0013(4) 0.0082(4) 0.0003(4)
C1B2 0.0210(5) 0.0208(5) 0.0209(5) -0.0014(4) 0.0080(4) -0.0032(4)
C1G1 0.0228(5) 0.0271(6) 0.0217(5) -0.0014(4) 0.0118(4) 0.0015(4)
C1G2 0.0198(5) 0.0261(6) 0.0264(6) 0.0035(4) 0.0078(4) 0.0033(4)
C1G3 0.0252(5) 0.0235(6) 0.0269(6) 0.0018(4) 0.0124(5) -0.0020(4)
C1G4 0.0205(5) 0.0311(6) 0.0235(6) -0.0020(5) 0.0043(4) -0.0065(4)
C1D1 0.0247(5) 0.0278(6) 0.0263(6) 0.0020(5) 0.0144(5) -0.0002(4)
C1D2 0.0167(5) 0.0331(6) 0.0275(6) 0.0030(5) 0.0038(4) 0.0002(4)
C1E 0.0212(5) 0.0326(6) 0.0356(7) 0.0009(5) 0.0131(5) -0.0013(5)
C1 0.0174(5) 0.0196(5) 0.0171(5) 0.0002(4) 0.0062(4) 0.0016(4)
O1 0.0248(4) 0.0282(4) 0.0156(4) -0.0016(3) 0.0056(3) -0.0047(3)
N2 0.0184(4) 0.0209(4) 0.0132(4) -0.0003(3) 0.0054(3) -0.0011(3)
C2A 0.0156(5) 0.0190(5) 0.0153(5) 0.0002(4) 0.0056(4) -0.0001(4)
C2B1 0.0167(5) 0.0208(5) 0.0180(5) -0.0021(4) 0.0053(4) -0.0008(4)
C2B2 0.0172(5) 0.0211(5) 0.0191(5) 0.0008(4) 0.0054(4) 0.0019(4)
C2G1 0.0246(5) 0.0227(5) 0.0191(5) -0.0040(4) 0.0071(4) -0.0021(4)
C2G2 0.0199(5) 0.0244(5) 0.0247(6) -0.0018(4) 0.0104(4) -0.0032(4)
C2G3 0.0224(5) 0.0237(5) 0.0261(6) 0.0022(4) 0.0121(4) 0.0054(4)
C2G4 0.0243(5) 0.0228(5) 0.0194(5) 0.0027(4) 0.0076(4) 0.0036(4)
C2D1 0.0292(6) 0.0214(5) 0.0233(6) -0.0020(4) 0.0125(5) 0.0021(4)
C2D2 0.0274(6) 0.0213(5) 0.0237(6) 0.0016(4) 0.0130(5) -0.0012(4)
C2E 0.0331(6) 0.0195(5) 0.0285(6) -0.0008(4) 0.0137(5) -0.0004(4)
C2 0.0160(5) 0.0206(5) 0.0167(5) -0.0021(4) 0.0051(4) -0.0014(4)
O2 0.0299(4) 0.0274(4) 0.0155(4) -0.0007(3) 0.0070(3) 0.0052(3)
N3 0.0195(4) 0.0222(5) 0.0149(4) -0.0016(3) 0.0066(3) 0.0029(3)
C3A 0.0191(5) 0.0206(5) 0.0182(5) -0.0020(4) 0.0080(4) 0.0020(4)
C3B1 0.0207(5) 0.0238(5) 0.0189(5) 0.0003(4) 0.0070(4) 0.0040(4)
C3B2 0.0221(5) 0.0237(5) 0.0237(5) -0.0003(4) 0.0115(4) 0.0011(4)
C3G1 0.0225(5) 0.0333(6) 0.0216(5) -0.0047(5) 0.0036(4) 0.0063(5)
C3G2 0.0239(5) 0.0230(5) 0.0253(6) -0.0015(4) 0.0088(4) 0.0039(4)
C3G3 0.0236(6) 0.0253(6) 0.0387(7) -0.0056(5) 0.0146(5) -0.0024(4)
C3G4 0.0258(5) 0.0295(6) 0.0260(6) -0.0014(5) 0.0149(5) 0.0028(5)
C3D1 0.0194(5) 0.0318(6) 0.0332(6) -0.0095(5) 0.0064(5) 0.0004(5)
C3D2 0.0231(5) 0.0272(6) 0.0276(6) -0.0044(5) 0.0117(5) 0.0044(4)
C3E 0.0204(5) 0.0332(7) 0.0340(7) -0.0055(5) 0.0095(5) 0.0031(5)
C3 0.0202(5) 0.0220(5) 0.0186(5) -0.0017(4) 0.0061(4) 0.0039(4)
O3 0.0276(4) 0.0324(5) 0.0177(4) -0.0024(3) 0.0071(3) 0.0012(3)
NT 0.0247(5) 0.0309(5) 0.0183(5) -0.0060(4) 0.0074(4) -0.0061(4)
CT1 0.0257(6) 0.0307(6) 0.0240(6) -0.0060(5) 0.0052(5) -0.0065(5)
CT2 0.0332(7) 0.0391(7) 0.0336(7) -0.0053(6) 0.0129(6) -0.0141(6)
CT3 0.0432(9) 0.0415(9) 0.0784(13) -0.0307(9) 0.0098(9) -0.0046(7)

_geom_special_details            
;
 All esds (except the esd in the dihedral angle between two l.s. planes)
 are estimated using the full covariance matrix.  The cell esds are taken
 into account individually in the estimation of esds in distances, angles
 and torsion angles; correlations between esds in cell parameters are only
 used when they are defined by crystal symmetry.  An approximate (isotropic)
 treatment of cell esds is used for estimating esds involving l.s. planes.
;
loop_
_geom_bond_atom_site_label_1
_geom_bond_atom_site_label_2
_geom_bond_distance
_geom_bond_site_symmetry_2
_geom_bond_publ_flag
C0 H0 0.9500 . ?
C0 O0 1.2324(15) . ?
C0 N1 1.3300(15) . ?
N1 H1 0.8800 . ?
N1 C1A 1.4702(13) . ?
C1A C1B1 1.5576(15) . ?
C1A C1B2 1.5507(15) . ?
C1A C1 1.5460(14) . ?
C1B1 H1B1 1.0000 . ?
C1B1 C1G1 1.5377(15) . ?
C1B1 C1G2 1.5389(15) . ?
C1B2 H1B2 1.0000 . ?
C1B2 C1G3 1.5451(15) . ?
C1B2 C1G4 1.5408(16) . ?
C1G1 H1GA 0.9900 . ?
C1G1 H1GB 0.9900 . ?
C1G1 C1D1 1.5309(16) . ?
C1G2 H1GC 0.9900 . ?
C1G2 H1GD 0.9900 . ?
C1G2 C1D2 1.5413(17) . ?
C1G3 H1GE 0.9900 . ?
C1G3 H1GF 0.9900 . ?
C1G3 C1D1 1.5366(16) . ?
C1G4 H1GG 0.9900 . ?
C1G4 H1GH 0.9900 . ?
C1G4 C1D2 1.5322(18) . ?
C1D1 H1D1 1.0000 . ?
C1D1 C1E 1.5325(17) . ?
C1D2 H1D2 1.0000 . ?
C1D2 C1E 1.5325(17) . ?
C1E H1EA 0.9900 . ?
C1E H1EB 0.9900 . ?
C1 O1 1.2197(13) . ?
C1 N2 1.3648(14) . ?
N2 H2 0.8800 . ?
N2 C2A 1.4664(13) . ?
C2A C2B1 1.5566(14) . ?
C2A C2B2 1.5597(14) . ?
C2A C2 1.5492(14) . ?
C2B1 H2B1 1.0000 . ?
C2B1 C2G1 1.5412(15) . ?
C2B1 C2G2 1.5384(15) . ?
C2B2 H2B2 1.0000 . ?
C2B2 C2G3 1.5423(15) . ?
C2B2 C2G4 1.5428(15) . ?
C2G1 H2GA 0.9900 . ?
C2G1 H2GB 0.9900 . ?
C2G1 C2D1 1.5357(16) . ?
C2G2 H2GC 0.9900 . ?
C2G2 H2GD 0.9900 . ?
C2G2 C2D2 1.5362(16) . ?
C2G3 H2GE 0.9900 . ?
C2G3 H2GF 0.9900 . ?
C2G3 C2D1 1.5384(17) . ?
C2G4 H2GG 0.9900 . ?
C2G4 H2GH 0.9900 . ?
C2G4 C2D2 1.5302(16) . ?
C2D1 H2D1 1.0000 . ?
C2D1 C2E 1.5354(16) . ?
C2D2 H2D2 1.0000 . ?
C2D2 C2E 1.5269(16) . ?
C2E H2EA 0.9900 . ?
C2E H2EB 0.9900 . ?
C2 O2 1.2244(13) . ?
C2 N3 1.3508(14) . ?
N3 H3 0.8800 . ?
N3 C3A 1.4801(13) . ?
C3A C3B1 1.5563(15) . ?
C3A C3B2 1.5519(15) . ?
C3A C3 1.5579(15) . ?
C3B1 H3B1 1.0000 . ?
C3B1 C3G1 1.5391(16) . ?
C3B1 C3G2 1.5402(15) . ?
C3B2 H3B2 1.0000 . ?
C3B2 C3G3 1.5385(17) . ?
C3B2 C3G4 1.5447(15) . ?
C3G1 H3GA 0.9900 . ?
C3G1 H3GB 0.9900 . ?
C3G1 C3D1 1.5318(18) . ?
C3G2 H3GC 0.9900 . ?
C3G2 H3GD 0.9900 . ?
C3G2 C3D2 1.5362(16) . ?
C3G3 H3GE 0.9900 . ?
C3G3 H3GF 0.9900 . ?
C3G3 C3D1 1.5372(19) . ?
C3G4 H3GG 0.9900 . ?
C3G4 H3GH 0.9900 . ?
C3G4 C3D2 1.5320(17) . ?
C3D1 H3D1 1.0000 . ?
C3D1 C3E 1.5371(17) . ?
C3D2 H3D2 1.0000 . ?
C3D2 C3E 1.5330(17) . ?
C3E H3EA 0.9900 . ?
C3E H3EB 0.9900 . ?
C3 O3 1.2307(14) . ?
C3 NT 1.3407(15) . ?
NT HT 0.8800 . ?
NT CT1 1.4653(15) . ?
CT1 HT1 1.0000 . ?
CT1 CT2 1.5167(18) . ?
CT1 CT3 1.514(2) . ?
CT2 HT2A 0.9800 . ?
CT2 HT2B 0.9800 . ?
CT2 HT2C 0.9800 . ?
CT3 HT3A 0.9800 . ?
CT3 HT3B 0.9800 . ?
CT3 HT3C 0.9800 . ?

loop_
_geom_angle_atom_site_label_1
_geom_angle_atom_site_label_2
_geom_angle_atom_site_label_3
_geom_angle
_geom_angle_site_symmetry_1
_geom_angle_site_symmetry_3
_geom_angle_publ_flag
O0 C0 H0 117.0 . . ?
O0 C0 N1 126.01(11) . . ?
N1 C0 H0 117.0 . . ?
C0 N1 H1 118.2 . . ?
C0 N1 C1A 123.52(9) . . ?
C1A N1 H1 118.2 . . ?
N1 C1A C1B1 109.20(8) . . ?
N1 C1A C1B2 109.88(9) . . ?
N1 C1A C1 106.75(8) . . ?
C1B2 C1A C1B1 107.91(8) . . ?
C1 C1A C1B1 108.93(8) . . ?
C1 C1A C1B2 114.10(9) . . ?
C1A C1B1 H1B1 109.5 . . ?
C1G1 C1B1 C1A 110.51(9) . . ?
C1G1 C1B1 H1B1 109.5 . . ?
C1G1 C1B1 C1G2 108.77(9) . . ?
C1G2 C1B1 C1A 109.09(9) . . ?
C1G2 C1B1 H1B1 109.5 . . ?
C1A C1B2 H1B2 109.5 . . ?
C1G3 C1B2 C1A 108.30(9) . . ?
C1G3 C1B2 H1B2 109.5 . . ?
C1G4 C1B2 C1A 111.91(9) . . ?
C1G4 C1B2 H1B2 109.5 . . ?
C1G4 C1B2 C1G3 108.06(9) . . ?
C1B1 C1G1 H1GA 109.7 . . ?
C1B1 C1G1 H1GB 109.7 . . ?
H1GA C1G1 H1GB 108.2 . . ?
C1D1 C1G1 C1B1 109.75(9) . . ?
C1D1 C1G1 H1GA 109.7 . . ?
C1D1 C1G1 H1GB 109.7 . . ?
C1B1 C1G2 H1GC 109.6 . . ?
C1B1 C1G2 H1GD 109.6 . . ?
C1B1 C1G2 C1D2 110.22(9) . . ?
H1GC C1G2 H1GD 108.1 . . ?
C1D2 C1G2 H1GC 109.6 . . ?
C1D2 C1G2 H1GD 109.6 . . ?
C1B2 C1G3 H1GE 109.6 . . ?
C1B2 C1G3 H1GF 109.6 . . ?
H1GE C1G3 H1GF 108.1 . . ?
C1D1 C1G3 C1B2 110.33(9) . . ?
C1D1 C1G3 H1GE 109.6 . . ?
C1D1 C1G3 H1GF 109.6 . . ?
C1B2 C1G4 H1GG 109.7 . . ?
C1B2 C1G4 H1GH 109.7 . . ?
H1GG C1G4 H1GH 108.2 . . ?
C1D2 C1G4 C1B2 109.62(9) . . ?
C1D2 C1G4 H1GG 109.7 . . ?
C1D2 C1G4 H1GH 109.7 . . ?
C1G1 C1D1 C1G3 109.82(9) . . ?
C1G1 C1D1 H1D1 109.5 . . ?
C1G1 C1D1 C1E 109.05(10) . . ?
C1G3 C1D1 H1D1 109.5 . . ?
C1E C1D1 C1G3 109.42(10) . . ?
C1E C1D1 H1D1 109.5 . . ?
C1G2 C1D2 H1D2 109.5 . . ?
C1G4 C1D2 C1G2 108.56(9) . . ?
C1G4 C1D2 H1D2 109.5 . . ?
C1G4 C1D2 C1E 109.54(10) . . ?
C1E C1D2 C1G2 110.23(10) . . ?
C1E C1D2 H1D2 109.5 . . ?
C1D1 C1E C1D2 109.31(9) . . ?
C1D1 C1E H1EA 109.8 . . ?
C1D1 C1E H1EB 109.8 . . ?
C1D2 C1E H1EA 109.8 . . ?
C1D2 C1E H1EB 109.8 . . ?
H1EA C1E H1EB 108.3 . . ?
O1 C1 C1A 124.43(10) . . ?
O1 C1 N2 121.76(10) . . ?
N2 C1 C1A 113.79(9) . . ?
C1 N2 H2 119.2 . . ?
C1 N2 C2A 121.55(9) . . ?
C2A N2 H2 119.2 . . ?
N2 C2A C2B1 108.74(8) . . ?
N2 C2A C2B2 110.87(8) . . ?
N2 C2A C2 107.85(8) . . ?
C2B1 C2A C2B2 107.65(9) . . ?
C2 C2A C2B1 108.65(8) . . ?
C2 C2A C2B2 113.00(8) . . ?
C2A C2B1 H2B1 109.5 . . ?
C2G1 C2B1 C2A 110.48(8) . . ?
C2G1 C2B1 H2B1 109.5 . . ?
C2G2 C2B1 C2A 109.18(9) . . ?
C2G2 C2B1 H2B1 109.5 . . ?
C2G2 C2B1 C2G1 108.73(9) . . ?
C2A C2B2 H2B2 109.6 . . ?
C2G3 C2B2 C2A 108.68(9) . . ?
C2G3 C2B2 H2B2 109.6 . . ?
C2G3 C2B2 C2G4 107.07(9) . . ?
C2G4 C2B2 C2A 112.31(8) . . ?
C2G4 C2B2 H2B2 109.6 . . ?
C2B1 C2G1 H2GA 109.7 . . ?
C2B1 C2G1 H2GB 109.7 . . ?
H2GA C2G1 H2GB 108.2 . . ?
C2D1 C2G1 C2B1 109.80(9) . . ?
C2D1 C2G1 H2GA 109.7 . . ?
C2D1 C2G1 H2GB 109.7 . . ?
C2B1 C2G2 H2GC 109.6 . . ?
C2B1 C2G2 H2GD 109.6 . . ?
H2GC C2G2 H2GD 108.1 . . ?
C2D2 C2G2 C2B1 110.37(9) . . ?
C2D2 C2G2 H2GC 109.6 . . ?
C2D2 C2G2 H2GD 109.6 . . ?
C2B2 C2G3 H2GE 109.5 . . ?
C2B2 C2G3 H2GF 109.5 . . ?
H2GE C2G3 H2GF 108.1 . . ?
C2D1 C2G3 C2B2 110.51(9) . . ?
C2D1 C2G3 H2GE 109.5 . . ?
C2D1 C2G3 H2GF 109.5 . . ?
C2B2 C2G4 H2GG 109.7 . . ?
C2B2 C2G4 H2GH 109.7 . . ?
H2GG C2G4 H2GH 108.2 . . ?
C2D2 C2G4 C2B2 109.73(9) . . ?
C2D2 C2G4 H2GG 109.7 . . ?
C2D2 C2G4 H2GH 109.7 . . ?
C2G1 C2D1 C2G3 109.21(9) . . ?
C2G1 C2D1 H2D1 109.6 . . ?
C2G3 C2D1 H2D1 109.6 . . ?
C2E C2D1 C2G1 108.61(9) . . ?
C2E C2D1 C2G3 110.12(10) . . ?
C2E C2D1 H2D1 109.6 . . ?
C2G2 C2D2 H2D2 109.4 . . ?
C2G4 C2D2 C2G2 109.60(9) . . ?
C2G4 C2D2 H2D2 109.4 . . ?
C2E C2D2 C2G2 109.71(10) . . ?
C2E C2D2 C2G4 109.38(9) . . ?
C2E C2D2 H2D2 109.4 . . ?
C2D1 C2E H2EA 109.8 . . ?
C2D1 C2E H2EB 109.8 . . ?
C2D2 C2E C2D1 109.24(9) . . ?
C2D2 C2E H2EA 109.8 . . ?
C2D2 C2E H2EB 109.8 . . ?
H2EA C2E H2EB 108.3 . . ?
O2 C2 C2A 122.04(10) . . ?
O2 C2 N3 121.67(10) . . ?
N3 C2 C2A 116.09(9) . . ?
C2 N3 H3 118.5 . . ?
C2 N3 C3A 122.97(9) . . ?
C3A N3 H3 118.5 . . ?
N3 C3A C3B1 107.88(8) . . ?
N3 C3A C3B2 111.84(9) . . ?
N3 C3A C3 107.71(8) . . ?
C3B1 C3A C3 110.05(9) . . ?
C3B2 C3A C3B1 107.40(9) . . ?
C3B2 C3A C3 111.89(9) . . ?
C3A C3B1 H3B1 109.3 . . ?
C3G1 C3B1 C3A 110.67(9) . . ?
C3G1 C3B1 H3B1 109.3 . . ?
C3G1 C3B1 C3G2 108.75(9) . . ?
C3G2 C3B1 C3A 109.44(9) . . ?
C3G2 C3B1 H3B1 109.3 . . ?
C3A C3B2 H3B2 109.5 . . ?
C3G3 C3B2 C3A 109.77(9) . . ?
C3G3 C3B2 H3B2 109.5 . . ?
C3G3 C3B2 C3G4 107.79(9) . . ?
C3G4 C3B2 C3A 110.72(9) . . ?
C3G4 C3B2 H3B2 109.5 . . ?
C3B1 C3G1 H3GA 109.7 . . ?
C3B1 C3G1 H3GB 109.7 . . ?
H3GA C3G1 H3GB 108.2 . . ?
C3D1 C3G1 C3B1 109.99(10) . . ?
C3D1 C3G1 H3GA 109.7 . . ?
C3D1 C3G1 H3GB 109.7 . . ?
C3B1 C3G2 H3GC 109.7 . . ?
C3B1 C3G2 H3GD 109.7 . . ?
H3GC C3G2 H3GD 108.2 . . ?
C3D2 C3G2 C3B1 109.93(9) . . ?
C3D2 C3G2 H3GC 109.7 . . ?
C3D2 C3G2 H3GD 109.7 . . ?
C3B2 C3G3 H3GE 109.6 . . ?
C3B2 C3G3 H3GF 109.6 . . ?
H3GE C3G3 H3GF 108.1 . . ?
C3D1 C3G3 C3B2 110.23(10) . . ?
C3D1 C3G3 H3GE 109.6 . . ?
C3D1 C3G3 H3GF 109.6 . . ?
C3B2 C3G4 H3GG 109.6 . . ?
C3B2 C3G4 H3GH 109.6 . . ?
H3GG C3G4 H3GH 108.1 . . ?
C3D2 C3G4 C3B2 110.23(9) . . ?
C3D2 C3G4 H3GG 109.6 . . ?
C3D2 C3G4 H3GH 109.6 . . ?
C3G1 C3D1 C3G3 108.62(10) . . ?
C3G1 C3D1 H3D1 109.5 . . ?
C3G1 C3D1 C3E 109.02(11) . . ?
C3G3 C3D1 H3D1 109.5 . . ?
C3E C3D1 C3G3 110.59(11) . . ?
C3E C3D1 H3D1 109.5 . . ?
C3G2 C3D2 H3D2 109.5 . . ?
C3G4 C3D2 C3G2 109.12(9) . . ?
C3G4 C3D2 H3D2 109.5 . . ?
C3G4 C3D2 C3E 109.42(10) . . ?
C3E C3D2 C3G2 109.78(10) . . ?
C3E C3D2 H3D2 109.5 . . ?
C3D1 C3E H3EA 109.9 . . ?
C3D1 C3E H3EB 109.9 . . ?
C3D2 C3E C3D1 108.99(9) . . ?
C3D2 C3E H3EA 109.9 . . ?
C3D2 C3E H3EB 109.9 . . ?
H3EA C3E H3EB 108.3 . . ?
O3 C3 C3A 122.96(10) . . ?
O3 C3 NT 122.42(11) . . ?
NT C3 C3A 114.58(9) . . ?
C3 NT HT 118.8 . . ?
C3 NT CT1 122.40(10) . . ?
CT1 NT HT 118.8 . . ?
NT CT1 HT1 108.4 . . ?
NT CT1 CT2 109.22(10) . . ?
NT CT1 CT3 110.11(11) . . ?
CT2 CT1 HT1 108.4 . . ?
CT3 CT1 HT1 108.4 . . ?
CT3 CT1 CT2 112.34(13) . . ?
CT1 CT2 HT2A 109.5 . . ?
CT1 CT2 HT2B 109.5 . . ?
CT1 CT2 HT2C 109.5 . . ?
HT2A CT2 HT2B 109.5 . . ?
HT2A CT2 HT2C 109.5 . . ?
HT2B CT2 HT2C 109.5 . . ?
CT1 CT3 HT3A 109.5 . . ?
CT1 CT3 HT3B 109.5 . . ?
CT1 CT3 HT3C 109.5 . . ?
HT3A CT3 HT3B 109.5 . . ?
HT3A CT3 HT3C 109.5 . . ?
HT3B CT3 HT3C 109.5 . . ?

loop_
_geom_hbond_atom_site_label_D
_geom_hbond_atom_site_label_H
_geom_hbond_atom_site_label_A
_geom_hbond_distance_DH
_geom_hbond_distance_HA
_geom_hbond_distance_DA
_geom_hbond_angle_DHA
_geom_hbond_site_symmetry_A
_geom_hbond_publ_flag
N1 H1 O2 0.88 1.99 2.7452(12) 143.1 4_566 yes
N1 H1 O3 0.88 2.60 3.1790(13) 123.8 4_566 yes
N3 H3 O0 0.88 2.61 3.1150(13) 117.6 . yes
NT HT O0 0.88 2.22 3.0958(13) 177.0 . yes

loop_
_geom_torsion_atom_site_label_1
_geom_torsion_atom_site_label_2
_geom_torsion_atom_site_label_3
_geom_torsion_atom_site_label_4
_geom_torsion
_geom_torsion_site_symmetry_1
_geom_torsion_site_symmetry_2
_geom_torsion_site_symmetry_3
_geom_torsion_site_symmetry_4
_geom_torsion_publ_flag
C0 N1 C1A C1B1 -170.36(10) . . . . ?
C0 N1 C1A C1B2 71.46(13) . . . . ?
C0 N1 C1A C1 -52.75(13) . . . . ?
O0 C0 N1 C1A 5.58(19) . . . . ?
N1 C1A C1B1 C1G1 -58.62(11) . . . . ?
N1 C1A C1B1 C1G2 -178.16(9) . . . . ?
N1 C1A C1B2 C1G3 57.91(11) . . . . ?
N1 C1A C1B2 C1G4 176.93(9) . . . . ?
N1 C1A C1 O1 133.05(11) . . . . ?
N1 C1A C1 N2 -48.55(11) . . . . ?
C1A C1B1 C1G1 C1D1 -59.17(11) . . . . ?
C1A C1B1 C1G2 C1D2 62.31(12) . . . . ?
C1A C1B2 C1G3 C1D1 61.66(12) . . . . ?
C1A C1B2 C1G4 C1D2 -58.83(12) . . . . ?
C1A C1 N2 C2A -169.77(9) . . . . ?
C1B1 C1A C1B2 C1G3 -61.06(11) . . . . ?
C1B1 C1A C1B2 C1G4 57.95(11) . . . . ?
C1B1 C1A C1 O1 -109.16(12) . . . . ?
C1B1 C1A C1 N2 69.24(11) . . . . ?
C1B1 C1G1 C1D1 C1G3 57.83(12) . . . . ?
C1B1 C1G1 C1D1 C1E -62.06(12) . . . . ?
C1B1 C1G2 C1D2 C1G4 -61.88(12) . . . . ?
C1B1 C1G2 C1D2 C1E 58.10(12) . . . . ?
C1B2 C1A C1B1 C1G1 60.78(11) . . . . ?
C1B2 C1A C1B1 C1G2 -58.75(11) . . . . ?
C1B2 C1A C1 O1 11.47(15) . . . . ?
C1B2 C1A C1 N2 -170.13(9) . . . . ?
C1B2 C1G3 C1D1 C1G1 -59.85(12) . . . . ?
C1B2 C1G3 C1D1 C1E 59.81(12) . . . . ?
C1B2 C1G4 C1D2 C1G2 58.94(12) . . . . ?
C1B2 C1G4 C1D2 C1E -61.47(12) . . . . ?
C1G1 C1B1 C1G2 C1D2 -58.29(12) . . . . ?
C1G1 C1D1 C1E C1D2 60.70(13) . . . . ?
C1G2 C1B1 C1G1 C1D1 60.55(12) . . . . ?
C1G2 C1D2 C1E C1D1 -58.88(13) . . . . ?
C1G3 C1B2 C1G4 C1D2 60.32(12) . . . . ?
C1G3 C1D1 C1E C1D2 -59.43(13) . . . . ?
C1G4 C1B2 C1G3 C1D1 -59.76(12) . . . . ?
C1G4 C1D2 C1E C1D1 60.51(13) . . . . ?
C1 C1A C1B1 C1G1 -174.85(9) . . . . ?
C1 C1A C1B1 C1G2 65.61(11) . . . . ?
C1 C1A C1B2 C1G3 177.74(9) . . . . ?
C1 C1A C1B2 C1G4 -63.24(12) . . . . ?
C1 N2 C2A C2B1 -177.23(9) . . . . ?
C1 N2 C2A C2B2 64.61(12) . . . . ?
C1 N2 C2A C2 -59.59(12) . . . . ?
O1 C1 N2 C2A 8.68(16) . . . . ?
N2 C2A C2B1 C2G1 -59.67(11) . . . . ?
N2 C2A C2B1 C2G2 -179.20(8) . . . . ?
N2 C2A C2B2 C2G3 58.25(11) . . . . ?
N2 C2A C2B2 C2G4 176.52(9) . . . . ?
N2 C2A C2 O2 139.12(10) . . . . ?
N2 C2A C2 N3 -45.96(12) . . . . ?
C2A C2B1 C2G1 C2D1 -59.96(12) . . . . ?
C2A C2B1 C2G2 C2D2 62.30(11) . . . . ?
C2A C2B2 C2G3 C2D1 61.62(11) . . . . ?
C2A C2B2 C2G4 C2D2 -57.39(12) . . . . ?
C2A C2 N3 C3A -177.35(9) . . . . ?
C2B1 C2A C2B2 C2G3 -60.56(10) . . . . ?
C2B1 C2A C2B2 C2G4 57.71(11) . . . . ?
C2B1 C2A C2 O2 -103.17(11) . . . . ?
C2B1 C2A C2 N3 71.74(11) . . . . ?
C2B1 C2G1 C2D1 C2G3 58.46(11) . . . . ?
C2B1 C2G1 C2D1 C2E -61.66(12) . . . . ?
C2B1 C2G2 C2D2 C2G4 -61.01(12) . . . . ?
C2B1 C2G2 C2D2 C2E 59.10(12) . . . . ?
C2B2 C2A C2B1 C2G1 60.50(11) . . . . ?
C2B2 C2A C2B1 C2G2 -59.03(10) . . . . ?
C2B2 C2A C2 O2 16.22(14) . . . . ?
C2B2 C2A C2 N3 -168.87(9) . . . . ?
C2B2 C2G3 C2D1 C2G1 -60.09(12) . . . . ?
C2B2 C2G3 C2D1 C2E 59.09(12) . . . . ?
C2B2 C2G4 C2D2 C2G2 57.37(11) . . . . ?
C2B2 C2G4 C2D2 C2E -62.94(12) . . . . ?
C2G1 C2B1 C2G2 C2D2 -58.30(11) . . . . ?
C2G1 C2D1 C2E C2D2 61.53(12) . . . . ?
C2G2 C2B1 C2G1 C2D1 59.84(11) . . . . ?
C2G2 C2D2 C2E C2D1 -60.33(12) . . . . ?
C2G3 C2B2 C2G4 C2D2 61.82(11) . . . . ?
C2G3 C2D1 C2E C2D2 -58.02(12) . . . . ?
C2G4 C2B2 C2G3 C2D1 -59.91(11) . . . . ?
C2G4 C2D2 C2E C2D1 59.92(12) . . . . ?
C2 C2A C2B1 C2G1 -176.81(9) . . . . ?
C2 C2A C2B1 C2G2 63.66(11) . . . . ?
C2 C2A C2B2 C2G3 179.47(9) . . . . ?
C2 C2A C2B2 C2G4 -62.26(11) . . . . ?
C2 N3 C3A C3B1 -178.27(9) . . . . ?
C2 N3 C3A C3B2 63.83(13) . . . . ?
C2 N3 C3A C3 -59.51(13) . . . . ?
O2 C2 N3 C3A -2.41(16) . . . . ?
N3 C3A C3B1 C3G1 -61.43(11) . . . . ?
N3 C3A C3B1 C3G2 178.74(9) . . . . ?
N3 C3A C3B2 C3G3 58.64(12) . . . . ?
N3 C3A C3B2 C3G4 177.52(9) . . . . ?
N3 C3A C3 O3 121.85(11) . . . . ?
N3 C3A C3 NT -60.26(12) . . . . ?
C3A C3B1 C3G1 C3D1 -60.33(12) . . . . ?
C3A C3B1 C3G2 C3D2 62.14(12) . . . . ?
C3A C3B2 C3G3 C3D1 61.54(12) . . . . ?
C3A C3B2 C3G4 C3D2 -59.29(12) . . . . ?
C3A C3 NT CT1 -172.63(10) . . . . ?
C3B1 C3A C3B2 C3G3 -59.54(11) . . . . ?
C3B1 C3A C3B2 C3G4 59.33(12) . . . . ?
C3B1 C3A C3 O3 -120.78(11) . . . . ?
C3B1 C3A C3 NT 57.10(12) . . . . ?
C3B1 C3G1 C3D1 C3G3 59.35(12) . . . . ?
C3B1 C3G1 C3D1 C3E -61.22(13) . . . . ?
C3B1 C3G2 C3D2 C3G4 -60.19(12) . . . . ?
C3B1 C3G2 C3D2 C3E 59.72(12) . . . . ?
C3B2 C3A C3B1 C3G1 59.29(11) . . . . ?
C3B2 C3A C3B1 C3G2 -60.54(11) . . . . ?
C3B2 C3A C3 O3 -1.46(15) . . . . ?
C3B2 C3A C3 NT 176.43(9) . . . . ?
C3B2 C3G3 C3D1 C3G1 -60.32(12) . . . . ?
C3B2 C3G3 C3D1 C3E 59.28(13) . . . . ?
C3B2 C3G4 C3D2 C3G2 58.37(12) . . . . ?
C3B2 C3G4 C3D2 C3E -61.76(12) . . . . ?
C3G1 C3B1 C3G2 C3D2 -58.86(12) . . . . ?
C3G1 C3D1 C3E C3D2 60.84(13) . . . . ?
C3G2 C3B1 C3G1 C3D1 59.92(12) . . . . ?
C3G2 C3D2 C3E C3D1 -60.29(13) . . . . ?
C3G3 C3B2 C3G4 C3D2 60.79(12) . . . . ?
C3G3 C3D1 C3E C3D2 -58.52(13) . . . . ?
C3G4 C3B2 C3G3 C3D1 -59.13(12) . . . . ?
C3G4 C3D2 C3E C3D1 59.44(13) . . . . ?
C3 C3A C3B1 C3G1 -178.68(9) . . . . ?
C3 C3A C3B1 C3G2 61.48(11) . . . . ?
C3 C3A C3B2 C3G3 179.59(9) . . . . ?
C3 C3A C3B2 C3G4 -61.53(12) . . . . ?
C3 NT CT1 CT2 -153.50(12) . . . . ?
C3 NT CT1 CT3 82.71(16) . . . . ?
O3 C3 NT CT1 5.27(18) . . . . ?

_shelx_res_file                  
;
TITL lub133_a.res in P2(1)/c
    lub133.res
    created by SHELXL-2018/3 at 11:16:33 on 18-Dec-2018
REM Old TITL lub133 in P2(1)/c
REM SHELXT solution in P2(1)/c
REM R1 0.140, Rweak 0.004, Alpha 0.023, Orientation as input
REM Formula found by SHELXT: C37 N4 O4
CELL 1.34139 14.6489 14.7284 16.1631 90 109.738 90
ZERR 4 0.0004 0.0004 0.0004 0 0.001 0
LATT 1
SYMM -X,0.5+Y,0.5-Z
SFAC C H N O
DISP C 0.0137 0.0067 57.1
DISP H -0 0 0.648
DISP N 0.0241 0.0134 109.9
DISP O 0.0387 0.0241 193.4
UNIT 148 216 16 16
EQIV $1 +X,0.5-Y,0.5+Z

L.S. 10
PLAN  10
SIZE 0.11 0.19 0.19
TEMP -123
HTAB N1 O2_$1
HTAB N1 O3_$1
HTAB N3 O0
HTAB NT O0
CONF
BOND $H
LIST 4
HTAB
MORE -1
WPDB
fmap 2
acta
REM <olex2.extras>
REM <HklSrc "%.\\lub133.hkl">
REM </olex2.extras>

WGHT    0.067700    1.182300
EXTI    0.006648
FVAR       0.54093
C0    1    0.284152    0.137656    0.571988    11.00000    0.02257    0.02761 =
         0.02105    0.00386    0.00792    0.00471
AFIX  43
H0    2    0.335853    0.119038    0.622764    11.00000   -1.20000
AFIX   0
O0    4    0.284026    0.107849    0.500703    11.00000    0.03446    0.03376 =
         0.02353    0.00131    0.01395    0.01029
N1    3    0.218581    0.193486    0.584389    11.00000    0.01956    0.02516 =
         0.01408    0.00000    0.00553    0.00194
AFIX  43
H1    2    0.228759    0.214513    0.637722    11.00000   -1.20000
AFIX   0
C1A   1    0.130009    0.221957    0.513783    11.00000    0.01673    0.02097 =
         0.01535   -0.00025    0.00539   -0.00032
C1B1  1    0.080016    0.299387    0.548373    11.00000    0.01923    0.02020 =
         0.01981   -0.00125    0.00821    0.00033
AFIX  13
H1B1  2    0.124395    0.352975    0.565120    11.00000   -1.20000
AFIX   0
C1B2  1    0.058051    0.141265    0.486294    11.00000    0.02098    0.02077 =
         0.02090   -0.00136    0.00796   -0.00319
AFIX  13
H1B2  2    0.088295    0.090669    0.463357    11.00000   -1.20000
AFIX   0
C1G1  1    0.055171    0.267047    0.628706    11.00000    0.02275    0.02710 =
         0.02165   -0.00138    0.01175    0.00147
AFIX  23
H1GA  2    0.115413    0.250311    0.676777    11.00000   -1.20000
H1GB  2    0.023261    0.316750    0.649913    11.00000   -1.20000
AFIX   0
C1G2  1   -0.014399    0.326894    0.475317    11.00000    0.01976    0.02611 =
         0.02638    0.00353    0.00777    0.00327
AFIX  23
H1GC  2    0.000446    0.346873    0.422765    11.00000   -1.20000
H1GD  2   -0.044837    0.378350    0.495647    11.00000   -1.20000
AFIX   0
C1G3  1    0.035699    0.108521    0.568246    11.00000    0.02520    0.02348 =
         0.02689    0.00182    0.01240   -0.00199
AFIX  23
H1GE  2   -0.008000    0.055242    0.552659    11.00000   -1.20000
H1GF  2    0.096625    0.089728    0.614409    11.00000   -1.20000
AFIX   0
C1G4  1   -0.038382    0.169030    0.415795    11.00000    0.02055    0.03113 =
         0.02348   -0.00201    0.00435   -0.00654
AFIX  23
H1GG  2   -0.026253    0.189397    0.362061    11.00000   -1.20000
H1GH  2   -0.082711    0.116197    0.400278    11.00000   -1.20000
AFIX   0
C1D1  1   -0.012555    0.184827    0.603562    11.00000    0.02472    0.02780 =
         0.02627    0.00203    0.01439   -0.00019
AFIX  13
H1D1  2   -0.026768    0.162719    0.656439    11.00000   -1.20000
AFIX   0
C1D2  1   -0.085292    0.246037    0.451048    11.00000    0.01674    0.03308 =
         0.02748    0.00295    0.00383    0.00024
AFIX  13
H1D2  2   -0.146934    0.265130    0.404615    11.00000   -1.20000
AFIX   0
C1E   1   -0.107339    0.213054    0.532236    11.00000    0.02119    0.03265 =
         0.03557    0.00091    0.01309   -0.00126
AFIX  23
H1EA  2   -0.138775    0.262256    0.554588    11.00000   -1.20000
H1EB  2   -0.152354    0.160740    0.516337    11.00000   -1.20000
AFIX   0
C1    1    0.162248    0.259607    0.438707    11.00000    0.01740    0.01958 =
         0.01705    0.00016    0.00620    0.00158
O1    4    0.124564    0.239638    0.361371    11.00000    0.02480    0.02821 =
         0.01561   -0.00158    0.00565   -0.00471
N2    3    0.236723    0.320439    0.466107    11.00000    0.01843    0.02093 =
         0.01323   -0.00033    0.00541   -0.00110
AFIX  43
H2    2    0.267636    0.327407    0.522776    11.00000   -1.20000
AFIX   0
C2A   1    0.266438    0.374463    0.403331    11.00000    0.01560    0.01900 =
         0.01531    0.00023    0.00563   -0.00012
C2B1  1    0.355862    0.433124    0.455170    11.00000    0.01674    0.02082 =
         0.01799   -0.00210    0.00532   -0.00084
AFIX  13
H2B1  2    0.410599    0.392462    0.488490    11.00000   -1.20000
AFIX   0
C2B2  1    0.183876    0.440502    0.351045    11.00000    0.01723    0.02109 =
         0.01909    0.00081    0.00544    0.00189
AFIX  13
H2B2  2    0.125314    0.404728    0.316707    11.00000   -1.20000
AFIX   0
C2G1  1    0.330317    0.496802    0.519813    11.00000    0.02457    0.02273 =
         0.01905   -0.00396    0.00714   -0.00213
AFIX  23
H2GA  2    0.310777    0.460408    0.562556    11.00000   -1.20000
H2GB  2    0.387902    0.533238    0.552805    11.00000   -1.20000
AFIX   0
C2G2  1    0.386777    0.491137    0.390008    11.00000    0.01994    0.02435 =
         0.02469   -0.00180    0.01044   -0.00318
AFIX  23
H2GC  2    0.445787    0.526119    0.422262    11.00000   -1.20000
H2GD  2    0.402363    0.451066    0.347432    11.00000   -1.20000
AFIX   0
C2G3  1    0.158536    0.502772    0.416898    11.00000    0.02241    0.02373 =
         0.02610    0.00221    0.01207    0.00545
AFIX  23
H2GE  2    0.104240    0.543323    0.384760    11.00000   -1.20000
H2GF  2    0.137441    0.465333    0.458022    11.00000   -1.20000
AFIX   0
C2G4  1    0.214819    0.502607    0.288323    11.00000    0.02434    0.02285 =
         0.01936    0.00273    0.00757    0.00361
AFIX  23
H2GG  2    0.229054    0.465342    0.243171    11.00000   -1.20000
H2GH  2    0.161337    0.544787    0.258071    11.00000   -1.20000
AFIX   0
C2D1  1    0.246994    0.560189    0.469030    11.00000    0.02916    0.02142 =
         0.02329   -0.00200    0.01251    0.00213
AFIX  13
H2D1  2    0.229453    0.600352    0.511248    11.00000   -1.20000
AFIX   0
C2D2  1    0.305057    0.556747    0.340515    11.00000    0.02740    0.02134 =
         0.02368    0.00156    0.01295   -0.00123
AFIX  13
H2D2  2    0.326666    0.594614    0.299198    11.00000   -1.20000
AFIX   0
C2E   1    0.280667    0.618501    0.406020    11.00000    0.03314    0.01955 =
         0.02852   -0.00084    0.01372   -0.00037
AFIX  23
H2EA  2    0.228690    0.661453    0.374184    11.00000   -1.20000
H2EB  2    0.338613    0.654115    0.439723    11.00000   -1.20000
AFIX   0
C2    1    0.297035    0.307872    0.343241    11.00000    0.01599    0.02064 =
         0.01673   -0.00212    0.00514   -0.00139
O2    4    0.275279    0.320546    0.264055    11.00000    0.02993    0.02739 =
         0.01554   -0.00070    0.00696    0.00520
N3    3    0.355628    0.238847    0.384191    11.00000    0.01954    0.02218 =
         0.01487   -0.00162    0.00659    0.00286
AFIX  43
H3    2    0.371191    0.233644    0.441543    11.00000   -1.20000
AFIX   0
C3A   1    0.394836    0.171570    0.336958    11.00000    0.01906    0.02062 =
         0.01816   -0.00196    0.00796    0.00202
C3B1  1    0.456000    0.101560    0.405464    11.00000    0.02073    0.02383 =
         0.01888    0.00031    0.00695    0.00403
AFIX  13
H3B1  2    0.413871    0.071681    0.434936    11.00000   -1.20000
AFIX   0
C3B2  1    0.463216    0.216288    0.293423    11.00000    0.02214    0.02365 =
         0.02375   -0.00034    0.01145    0.00111
AFIX  13
H3B2  2    0.426148    0.261989    0.249006    11.00000   -1.20000
AFIX   0
C3G1  1    0.541579    0.148690    0.475177    11.00000    0.02246    0.03329 =
         0.02160   -0.00472    0.00363    0.00633
AFIX  23
H3GA  2    0.516742    0.195134    0.506455    11.00000   -1.20000
H3GB  2    0.579027    0.103486    0.518800    11.00000   -1.20000
AFIX   0
C3G2  1    0.496266    0.028995    0.358390    11.00000    0.02388    0.02296 =
         0.02530   -0.00148    0.00879    0.00394
AFIX  23
H3GC  2    0.532480   -0.017372    0.401287    11.00000   -1.20000
H3GD  2    0.441994   -0.001587    0.312941    11.00000   -1.20000
AFIX   0
C3G3  1    0.547888    0.263520    0.363955    11.00000    0.02359    0.02533 =
         0.03875   -0.00559    0.01459   -0.00236
AFIX  23
H3GE  2    0.589940    0.294091    0.335732    11.00000   -1.20000
H3GF  2    0.522237    0.310265    0.394294    11.00000   -1.20000
AFIX   0
C3G4  1    0.506530    0.143996    0.248123    11.00000    0.02580    0.02951 =
         0.02596   -0.00139    0.01494    0.00276
AFIX  23
H3GG  2    0.453664    0.113523    0.201172    11.00000   -1.20000
H3GH  2    0.549873    0.173684    0.220737    11.00000   -1.20000
AFIX   0
C3D1  1    0.607667    0.193719    0.431225    11.00000    0.01939    0.03176 =
         0.03319   -0.00953    0.00640    0.00037
AFIX  13
H3D1  2    0.662380    0.225166    0.476751    11.00000   -1.20000
AFIX   0
C3D2  1    0.563850    0.073481    0.315312    11.00000    0.02310    0.02716 =
         0.02756   -0.00441    0.01169    0.00441
AFIX  13
H3D2  2    0.589741    0.026003    0.284919    11.00000   -1.20000
AFIX   0
C3E   1    0.648343    0.120333    0.385639    11.00000    0.02045    0.03319 =
         0.03405   -0.00545    0.00954    0.00308
AFIX  23
H3EA  2    0.692446    0.148336    0.358090    11.00000   -1.20000
H3EB  2    0.685681    0.075179    0.429380    11.00000   -1.20000
AFIX   0
C3    1    0.307194    0.123244    0.268164    11.00000    0.02017    0.02203 =
         0.01861   -0.00171    0.00608    0.00393
O3    4    0.294206    0.123180    0.188859    11.00000    0.02758    0.03243 =
         0.01769   -0.00237    0.00711    0.00117
NT    3    0.248459    0.078953    0.302542    11.00000    0.02471    0.03087 =
         0.01826   -0.00601    0.00737   -0.00607
AFIX  43
HT    2    0.257926    0.085036    0.358997    11.00000   -1.20000
AFIX   0
CT1   1    0.169081    0.020789    0.249545    11.00000    0.02575    0.03070 =
         0.02405   -0.00597    0.00522   -0.00648
AFIX  13
HT1   2    0.140666    0.048511    0.189837    11.00000   -1.20000
AFIX   0
CT2   1    0.090887    0.017175    0.291524    11.00000    0.03317    0.03907 =
         0.03359   -0.00532    0.01292   -0.01413
AFIX 137
HT2A  2    0.117749   -0.009115    0.350512    11.00000   -1.50000
HT2B  2    0.036917   -0.020443    0.255472    11.00000   -1.50000
HT2C  2    0.067468    0.078749    0.295714    11.00000   -1.50000
AFIX   0
CT3   1    0.207388   -0.072481    0.239426    11.00000    0.04318    0.04148 =
         0.07841   -0.03066    0.00980   -0.00463
AFIX 137
HT3A  2    0.256989   -0.066899    0.211481    11.00000   -1.50000
HT3B  2    0.154047   -0.110391    0.202795    11.00000   -1.50000
HT3C  2    0.235933   -0.100544    0.297452    11.00000   -1.50000
AFIX   0
HKLF 4


REM  lub133_a.res in P2(1)/c
REM wR2 = 0.1205, GooF = S = 1.043, Restrained GooF = 1.043 for all data
REM R1 = 0.0454 for 6746 Fo > 4sig(Fo) and 0.0499 for all 7528 data
REM 409 parameters refined using 0 restraints

END

WGHT      0.0676      1.1823

REM Instructions for potential hydrogen bonds
HTAB N1 O2_$1
HTAB N1 O3_$1
HTAB C1B1 O3_$1
HTAB C2B2 O1
HTAB N3 O0
HTAB C3B1 O0
HTAB C3B2 O2
HTAB NT O0
HTAB CT2 O1

REM Highest difference peak  0.376,  deepest hole -0.360,  1-sigma level  0.079
Q1    1   0.0298  0.2224  0.6191  11.00000  0.05    0.38
Q2    1   0.1776  0.2080  0.5510  11.00000  0.05    0.38
Q3    1   0.3410  0.2081  0.4342  11.00000  0.05    0.37
Q4    1   0.0680  0.2873  0.5904  11.00000  0.05    0.35
Q5    1   0.1007  0.1803  0.4986  11.00000  0.05    0.33
Q6    1   0.1482  0.2397  0.4791  11.00000  0.05    0.32
Q7    1   0.3521  0.1464  0.3029  11.00000  0.05    0.32
Q8    1   0.2484  0.3632  0.2478  11.00000  0.05    0.31
Q9    1   0.1097  0.2606  0.5307  11.00000  0.05    0.31
Q10   1   0.4303  0.1956  0.3166  11.00000  0.05    0.31
;
_shelx_res_checksum              74138
_olex2_exptl_crystal_mounting_method 'mounted on a cryoloop'
_olex2_submission_original_sample_id 'WDL-07-3-98 '
_olex2_submission_special_instructions 'No special instructions were received'
####################################################################### 
# 
# This file contains crystal structure data downloaded from the 
# Cambridge Structural Database (CSD) hosted by the Cambridge 
# Crystallographic Data Centre (CCDC).
# 
# Full information about CCDC data access policies and citation 
# guidelines are available at http://www.ccdc.cam.ac.uk/access/V1 
# 
# Audit and citation data items may have been added by the CCDC. 
# Please retain this information to preserve the provenance of 
# this file and to allow appropriate attribution of the data. 
# 
#######################################################################

data_lub132
_database_code_depnum_ccdc_archive 'CCDC 1906516'
loop_
_audit_author_name
_audit_author_address
'Thierry Maris'
;University of Montreal
Canada
;
_audit_update_record             
;
2019-03-29 deposited with the CCDC.	2019-06-10 downloaded from the CCDC.
;
_audit_creation_date             2018-12-11
_audit_creation_method           
;
Olex2 1.2
(compiled 2018.05.29 svn.r3508 for OlexSys, GUI svn.r5506)
;
_shelx_SHELXL_version_number     2018/3
_chemical_name_common            HCO-(Adm)3-NHtBu
_chemical_name_systematic        ?
_chemical_formula_moiety         'C38 H56 N4 O4'
_chemical_formula_sum            'C38 H56 N4 O4'
_chemical_formula_weight         632.86
_chemical_melting_point          ?
loop_
_atom_type_symbol
_atom_type_description
_atom_type_scat_dispersion_real
_atom_type_scat_dispersion_imag
_atom_type_scat_source
C C 0.0140 0.0070 'International Tables Vol C Tables 4.2.6.8 and 6.1.1.4'
H H 0.0000 0.0000 'International Tables Vol C Tables 4.2.6.8 and 6.1.1.4'
N N 0.0250 0.0140 'International Tables Vol C Tables 4.2.6.8 and 6.1.1.4'
O O 0.0390 0.0250 'International Tables Vol C Tables 4.2.6.8 and 6.1.1.4'

_shelx_space_group_comment       
;
The symmetry employed for this shelxl refinement is uniquely defined
by the following loop, which should always be used as a source of
symmetry information in preference to the above space-group names.
They are only intended as comments.
;
_space_group_crystal_system      triclinic
_space_group_IT_number           2
_space_group_name_H-M_alt        'P -1'
_space_group_name_Hall           '-P 1'
loop_
_space_group_symop_operation_xyz
'x, y, z'
'-x, -y, -z'

_cell_length_a                   7.7427(3)
_cell_length_b                   10.1000(3)
_cell_length_c                   20.7549(7)
_cell_angle_alpha                90.0300(10)
_cell_angle_beta                 95.7130(10)
_cell_angle_gamma                90.8690(10)
_cell_volume                     1614.81(10)
_cell_formula_units_Z            2
_cell_measurement_reflns_used    9710
_cell_measurement_temperature    150
_cell_measurement_theta_max      60.647
_cell_measurement_theta_min      3.809
_shelx_estimated_absorpt_T_max   0.967
_shelx_estimated_absorpt_T_min   0.939
_exptl_absorpt_coefficient_mu    0.427
_exptl_absorpt_correction_T_max  0.7519
_exptl_absorpt_correction_T_min  0.6803
_exptl_absorpt_correction_type   multi-scan
_exptl_absorpt_process_details   
'SADABS-2016/2 (Bruker,2016/2) was used for absorption correction. wR2(int) was 0.1174 before and 0.0608 after correction. The Ratio of minimum to maximum transmission is 0.9048. The \l/2 correction factor is Not present.'
_exptl_absorpt_special_details   ?
_exptl_crystal_colour            'clear light colourless'
_exptl_crystal_colour_lustre     clear
_exptl_crystal_colour_modifier   light
_exptl_crystal_colour_primary    colourless
_exptl_crystal_density_diffrn    1.302
_exptl_crystal_density_meas      ?
_exptl_crystal_density_method    ?
_exptl_crystal_description       Block
_exptl_crystal_F_000             688
_exptl_crystal_recrystallization_method 
'Re-crystallisation from solvent: acetone - ethyl acetate'
_exptl_crystal_size_max          0.15
_exptl_crystal_size_mid          0.12
_exptl_crystal_size_min          0.08
_exptl_special_details           
;
X-ray crystallographic data for I were collected from a single crystal
sample, which was mounted on a loop fiber. Data were collected using
a Bruker Venture diffractometer equipped with a Photon 100 CMOS Detector,
a Helios MX optics and a Kappa goniometer. The crystal-to-detector distance 
was 4.0 cm, and the data collection was carried out in 1024 x 1024 pixel mode.
;
_exptl_transmission_factor_max   ?
_exptl_transmission_factor_min   ?
_diffrn_reflns_av_R_equivalents  0.0354
_diffrn_reflns_av_unetI/netI     0.0242
_diffrn_reflns_Laue_measured_fraction_full 0.999
_diffrn_reflns_Laue_measured_fraction_max 0.997
_diffrn_reflns_limit_h_max       10
_diffrn_reflns_limit_h_min       -10
_diffrn_reflns_limit_k_max       13
_diffrn_reflns_limit_k_min       -13
_diffrn_reflns_limit_l_max       26
_diffrn_reflns_limit_l_min       -27
_diffrn_reflns_number            42140
_diffrn_reflns_point_group_measured_fraction_full 0.999
_diffrn_reflns_point_group_measured_fraction_max 0.997
_diffrn_reflns_theta_full        53.594
_diffrn_reflns_theta_max         60.751
_diffrn_reflns_theta_min         1.861
_diffrn_ambient_temperature      150
_diffrn_detector                 'CMOS Area detector'
_diffrn_detector_area_resol_mean 10.24
_diffrn_detector_type            'Bruker Photon 100 CMOS Detector'
_diffrn_measured_fraction_theta_full 0.999
_diffrn_measured_fraction_theta_max 0.997
_diffrn_measurement_device       'k-geometry diffractometer'
_diffrn_measurement_device_type  'Bruker Venture Metaljet'
_diffrn_measurement_method       '\w and \f scans'
_diffrn_radiation_collimation    'Focusing mirrors'
_diffrn_radiation_monochromator  'Helios MX Mirror Optics'
_diffrn_radiation_probe          X-ray
_diffrn_radiation_type           GaK\a
_diffrn_radiation_wavelength     1.34139
_diffrn_source                   'Metal Jet'
_diffrn_source_target            Ga
_diffrn_source_type              'Gallium Liquid Metal Jet Source'
_reflns_Friedel_coverage         0.000
_reflns_Friedel_fraction_full    .
_reflns_Friedel_fraction_max     .
_reflns_number_gt                6664
_reflns_number_total             7412
_reflns_special_details          
;
 Reflections were merged by SHELXL according to the crystal
 class for the calculation of statistics and refinement.
 
 _reflns_Friedel_fraction is defined as the number of unique
 Friedel pairs measured divided by the number that would be
 possible theoretically, ignoring centric projections and
 systematic absences.
;
_reflns_threshold_expression     'I > 2\s(I)'
_computing_cell_refinement       
'SAINT (2013) V8.38A; Integration Software for Single Crystal Data. Bruker AXS Inc., Madison, WI 53719-1173.'
_computing_data_collection       
;
APEX 2 (2013) Bruker AXS Inc., Madison, WI 53719-1173.
;
_computing_data_reduction        
'SAINT (2013) V8.38A; Integration Software for Single Crystal Data. Bruker AXS Inc., Madison, WI 53719-1173.'
_computing_molecular_graphics    'Olex2 (Dolomanov et al., 2009)'
_computing_publication_material  'Olex2 (Dolomanov et al., 2009)'
_computing_structure_refinement  'XL (Sheldrick, 2008)'
_computing_structure_solution    'XT (Sheldrick, 2015)'
_refine_diff_density_max         0.425
_refine_diff_density_min         -0.413
_refine_diff_density_rms         0.110
_refine_ls_extinction_coef       0.0189(9)
_refine_ls_extinction_expression Fc^*^=kFc[1+0.001xFc^2^\l^3^/sin(2\q)]^-1/4^
_refine_ls_extinction_method     'SHELXL-2018/3 (Sheldrick 2018)'
_refine_ls_goodness_of_fit_ref   1.071
_refine_ls_hydrogen_treatment    mixed
_refine_ls_matrix_type           full
_refine_ls_number_parameters     435
_refine_ls_number_reflns         7412
_refine_ls_number_restraints     0
_refine_ls_R_factor_all          0.0543
_refine_ls_R_factor_gt           0.0495
_refine_ls_restrained_S_all      1.071
_refine_ls_shift/su_max          0.001
_refine_ls_shift/su_mean         0.000
_refine_ls_structure_factor_coef Fsqd
_refine_ls_weighting_details     
'w=1/[\s^2^(Fo^2^)+(0.0648P)^2^+0.7716P] where P=(Fo^2^+2Fc^2^)/3'
_refine_ls_weighting_scheme      calc
_refine_ls_wR_factor_gt          0.1279
_refine_ls_wR_factor_ref         0.1319
_refine_special_details          ?
_olex2_refinement_description    
;
1. Fixed Uiso
 At 1.2 times of:
  All C(H) groups, All C(H,H) groups
 At 1.5 times of:
  All C(H,H,H) groups
2.a Ternary CH refined with riding coordinates:
 C1B1(H1B1), C1B2(H1B2), C1D1(H1D1), C1D2(H1D2), C2B1(H2B1), C2B2(H2B2),
 C2D1(H2D1), C2D2(H2D2), C3B1(H3B1), C3B2(H3B2), C3D1(H3D1), C3D2(H3D2)
2.b Secondary CH2 refined with riding coordinates:
 C1G1(H1GA,H1GB), C1G2(H1GC,H1GD), C1G3(H1GE,H1GF), C1G4(H1GG,H1GH), C1E(H1EA,
 H1EB), C2G1(H2GA,H2GB), C2G2(H2GC,H2GD), C2G3(H2GE,H2GF), C2G4(H2GG,H2GH),
 C2E(H2EA,H2EB), C3G1(H3GA,H3GB), C3G2(H3GC,H3GD), C3G3(H3GE,H3GF), C3G4(H3GG,
 H3GH), C3E(H3EA,H3EB)
2.c Aromatic/amide H refined with riding coordinates:
 C0(H0)
2.d Idealised Me refined as rotating group:
 CT2(HT2A,HT2B,HT2C), CT3(HT3A,HT3B,HT3C), CT4(HT4A,HT4B,HT4C)
;
_atom_sites_solution_hydrogens   mixed
_atom_sites_solution_primary     dual
_atom_sites_solution_secondary   ?
loop_
_atom_site_label
_atom_site_type_symbol
_atom_site_fract_x
_atom_site_fract_y
_atom_site_fract_z
_atom_site_U_iso_or_equiv
_atom_site_adp_type
_atom_site_occupancy
_atom_site_site_symmetry_order
_atom_site_calc_flag
_atom_site_refinement_flags_posn
_atom_site_refinement_flags_adp
_atom_site_refinement_flags_occupancy
_atom_site_disorder_assembly
_atom_site_disorder_group
C0 C -0.01930(18) 0.92828(13) 0.75457(7) 0.0250(3) Uani 1 1 d . . . . .
H0 H -0.101520 0.954107 0.783045 0.030 Uiso 1 1 calc R . . . .
O0 O 0.10802(14) 0.99989(10) 0.75288(5) 0.0314(2) Uani 1 1 d . . . . .
N1 N -0.05603(14) 0.81607(11) 0.72026(5) 0.0224(2) Uani 1 1 d . . . . .
H1 H -0.149(3) 0.7638(19) 0.7336(9) 0.035(5) Uiso 1 1 d . . . . .
C1A C 0.05983(16) 0.74874(12) 0.67806(6) 0.0189(2) Uani 1 1 d . . . . .
C1B1 C 0.15633(16) 0.84519(12) 0.63567(6) 0.0199(3) Uani 1 1 d . . . . .
H1B1 H 0.233085 0.906038 0.664198 0.024 Uiso 1 1 calc R . . . .
C1B2 C -0.05703(17) 0.65646(13) 0.63230(6) 0.0226(3) Uani 1 1 d . . . . .
H1B2 H -0.120712 0.592898 0.658698 0.027 Uiso 1 1 calc R . . . .
C1G1 C 0.02478(18) 0.92685(13) 0.59284(6) 0.0235(3) Uani 1 1 d . . . . .
H1GA H -0.046851 0.978524 0.620448 0.028 Uiso 1 1 calc R . . . .
H1GB H 0.087180 0.989846 0.566523 0.028 Uiso 1 1 calc R . . . .
C1G2 C 0.26746(18) 0.76598(14) 0.59226(7) 0.0256(3) Uani 1 1 d . . . . .
H1GC H 0.333089 0.827657 0.566371 0.031 Uiso 1 1 calc R . . . .
H1GD H 0.351953 0.712232 0.619518 0.031 Uiso 1 1 calc R . . . .
C1G3 C -0.18900(18) 0.73899(14) 0.58962(7) 0.0263(3) Uani 1 1 d . . . . .
H1GE H -0.265607 0.679553 0.561165 0.032 Uiso 1 1 calc R . . . .
H1GF H -0.262195 0.789024 0.617312 0.032 Uiso 1 1 calc R . . . .
C1G4 C 0.0535(2) 0.57897(13) 0.58855(7) 0.0278(3) Uani 1 1 d . . . . .
H1GG H -0.021984 0.518640 0.560170 0.033 Uiso 1 1 calc R . . . .
H1GH H 0.138095 0.524658 0.615452 0.033 Uiso 1 1 calc R . . . .
C1D1 C -0.09237(19) 0.83563(14) 0.54822(7) 0.0266(3) Uani 1 1 d . . . . .
H1D1 H -0.178257 0.889738 0.520834 0.032 Uiso 1 1 calc R . . . .
C1D2 C 0.1506(2) 0.67493(15) 0.54688(7) 0.0289(3) Uani 1 1 d . . . . .
H1D2 H 0.223193 0.623824 0.518627 0.035 Uiso 1 1 calc R . . . .
C1E C 0.0195(2) 0.75878(15) 0.50470(7) 0.0302(3) Uani 1 1 d . . . . .
H1EA H 0.082041 0.821407 0.478246 0.036 Uiso 1 1 calc R . . . .
H1EB H -0.055375 0.700519 0.475005 0.036 Uiso 1 1 calc R . . . .
C1 C 0.18134(16) 0.66648(12) 0.72640(6) 0.0185(2) Uani 1 1 d . . . . .
O1 O 0.14513(12) 0.55071(9) 0.73898(5) 0.0225(2) Uani 1 1 d . . . . .
N2 N 0.31998(14) 0.73396(11) 0.75533(5) 0.0192(2) Uani 1 1 d . . . . .
H2 H 0.330(2) 0.8142(19) 0.7469(8) 0.026(4) Uiso 1 1 d . . . . .
C2A C 0.44327(16) 0.68501(12) 0.80885(6) 0.0178(2) Uani 1 1 d . . . . .
C2B1 C 0.34779(17) 0.62968(12) 0.86567(6) 0.0199(3) Uani 1 1 d . . . . .
H2B1 H 0.270794 0.553602 0.849900 0.024 Uiso 1 1 calc R . . . .
C2B2 C 0.55877(17) 0.80359(12) 0.83536(6) 0.0209(3) Uani 1 1 d . . . . .
H2B2 H 0.621179 0.841875 0.799598 0.025 Uiso 1 1 calc R . . . .
C2G1 C 0.23752(18) 0.73858(13) 0.89238(7) 0.0243(3) Uani 1 1 d . . . . .
H2GA H 0.151469 0.770306 0.857541 0.029 Uiso 1 1 calc R . . . .
H2GB H 0.173622 0.701901 0.927506 0.029 Uiso 1 1 calc R . . . .
C2G2 C 0.48137(19) 0.58244(14) 0.91997(6) 0.0259(3) Uani 1 1 d . . . . .
H2GC H 0.420616 0.544326 0.955597 0.031 Uiso 1 1 calc R . . . .
H2GD H 0.553258 0.512468 0.903241 0.031 Uiso 1 1 calc R . . . .
C2G3 C 0.44844(18) 0.91182(13) 0.86304(7) 0.0249(3) Uani 1 1 d . . . . .
H2GE H 0.524235 0.987064 0.879089 0.030 Uiso 1 1 calc R . . . .
H2GF H 0.362512 0.944942 0.828517 0.030 Uiso 1 1 calc R . . . .
C2G4 C 0.69265(18) 0.75593(14) 0.89012(7) 0.0272(3) Uani 1 1 d . . . . .
H2GG H 0.766410 0.687310 0.873283 0.033 Uiso 1 1 calc R . . . .
H2GH H 0.768517 0.831058 0.906262 0.033 Uiso 1 1 calc R . . . .
C2D1 C 0.35424(19) 0.85479(14) 0.91859(7) 0.0272(3) Uani 1 1 d . . . . .
H2D1 H 0.281398 0.924790 0.935947 0.033 Uiso 1 1 calc R . . . .
C2D2 C 0.5980(2) 0.69857(15) 0.94569(7) 0.0289(3) Uani 1 1 d . . . . .
H2D2 H 0.685183 0.666554 0.980794 0.035 Uiso 1 1 calc R . . . .
C2E C 0.4872(2) 0.80584(16) 0.97284(7) 0.0321(3) Uani 1 1 d . . . . .
H2EA H 0.562348 0.880582 0.989947 0.039 Uiso 1 1 calc R . . . .
H2EB H 0.426267 0.769162 1.008752 0.039 Uiso 1 1 calc R . . . .
C2 C 0.56042(16) 0.58231(12) 0.77787(6) 0.0196(2) Uani 1 1 d . . . . .
O2 O 0.70251(14) 0.61612(10) 0.76131(6) 0.0360(3) Uani 1 1 d . . . . .
N3 N 0.49443(14) 0.45943(10) 0.76923(5) 0.0198(2) Uani 1 1 d . . . . .
H3 H 0.393(3) 0.4455(19) 0.7815(10) 0.037(5) Uiso 1 1 d . . . . .
C3A C 0.58479(16) 0.33784(12) 0.75196(6) 0.0182(2) Uani 1 1 d . . . . .
C3B1 C 0.69630(17) 0.35867(13) 0.69456(6) 0.0205(3) Uani 1 1 d . . . . .
H3B1 H 0.789800 0.426109 0.706694 0.025 Uiso 1 1 calc R . . . .
C3B2 C 0.44327(16) 0.23207(12) 0.73139(6) 0.0209(3) Uani 1 1 d . . . . .
H3B2 H 0.371168 0.215692 0.768059 0.025 Uiso 1 1 calc R . . . .
C3G1 C 0.57817(19) 0.40766(14) 0.63556(7) 0.0262(3) Uani 1 1 d . . . . .
H3GA H 0.524128 0.491911 0.646492 0.031 Uiso 1 1 calc R . . . .
H3GB H 0.648466 0.424485 0.599011 0.031 Uiso 1 1 calc R . . . .
C3G2 C 0.77841(18) 0.22776(14) 0.67551(7) 0.0243(3) Uani 1 1 d . . . . .
H3GC H 0.847986 0.243459 0.638651 0.029 Uiso 1 1 calc R . . . .
H3GD H 0.856871 0.194869 0.712424 0.029 Uiso 1 1 calc R . . . .
C3G3 C 0.32619(17) 0.27850(14) 0.67210(7) 0.0252(3) Uani 1 1 d . . . . .
H3GE H 0.267290 0.360880 0.682709 0.030 Uiso 1 1 calc R . . . .
H3GF H 0.236116 0.210057 0.659678 0.030 Uiso 1 1 calc R . . . .
C3G4 C 0.53132(18) 0.10273(13) 0.71467(7) 0.0248(3) Uani 1 1 d . . . . .
H3GG H 0.609341 0.073319 0.752478 0.030 Uiso 1 1 calc R . . . .
H3GH H 0.441993 0.032688 0.704370 0.030 Uiso 1 1 calc R . . . .
C3D1 C 0.43565(19) 0.30385(15) 0.61536(7) 0.0285(3) Uani 1 1 d . . . . .
H3D1 H 0.359629 0.336810 0.577135 0.034 Uiso 1 1 calc R . . . .
C3D2 C 0.63619(18) 0.12379(14) 0.65651(7) 0.0270(3) Uani 1 1 d . . . . .
H3D2 H 0.690483 0.038621 0.645384 0.032 Uiso 1 1 calc R . . . .
C3E C 0.5187(2) 0.17299(15) 0.59791(7) 0.0314(3) Uani 1 1 d . . . . .
H3EA H 0.426851 0.105956 0.585318 0.038 Uiso 1 1 calc R . . . .
H3EB H 0.587693 0.186824 0.560744 0.038 Uiso 1 1 calc R . . . .
C3 C 0.68053(17) 0.29361(12) 0.81814(6) 0.0208(3) Uani 1 1 d . . . . .
O3 O 0.59281(13) 0.25856(11) 0.86132(5) 0.0290(2) Uani 1 1 d . . . . .
NT N 0.85461(15) 0.29915(12) 0.82509(6) 0.0236(2) Uani 1 1 d . . . . .
HT H 0.900(2) 0.3380(19) 0.7949(10) 0.033(5) Uiso 1 1 d . . . . .
CT1 C 0.96681(17) 0.27285(14) 0.88603(6) 0.0240(3) Uani 1 1 d . . . . .
CT2 C 0.9478(2) 0.38651(16) 0.93347(8) 0.0338(3) Uani 1 1 d . . . . .
HT2A H 0.979642 0.470377 0.913725 0.051 Uiso 1 1 calc GR . . . .
HT2B H 1.024395 0.371959 0.973253 0.051 Uiso 1 1 calc GR . . . .
HT2C H 0.827176 0.389976 0.943809 0.051 Uiso 1 1 calc GR . . . .
CT3 C 0.9206(2) 0.13979(16) 0.91552(8) 0.0326(3) Uani 1 1 d . . . . .
HT3A H 0.802656 0.142846 0.928683 0.049 Uiso 1 1 calc GR . . . .
HT3B H 1.002768 0.121847 0.953428 0.049 Uiso 1 1 calc GR . . . .
HT3C H 0.926848 0.069414 0.883348 0.049 Uiso 1 1 calc GR . . . .
CT4 C 1.15117(18) 0.26707(16) 0.86671(8) 0.0305(3) Uani 1 1 d . . . . .
HT4A H 1.160420 0.192176 0.837271 0.046 Uiso 1 1 calc GR . . . .
HT4B H 1.232593 0.255737 0.905514 0.046 Uiso 1 1 calc GR . . . .
HT4C H 1.179155 0.349560 0.844905 0.046 Uiso 1 1 calc GR . . . .

loop_
_atom_site_aniso_label
_atom_site_aniso_U_11
_atom_site_aniso_U_22
_atom_site_aniso_U_33
_atom_site_aniso_U_23
_atom_site_aniso_U_13
_atom_site_aniso_U_12
C0 0.0254(6) 0.0238(6) 0.0257(6) -0.0011(5) 0.0019(5) 0.0050(5)
O0 0.0331(6) 0.0243(5) 0.0362(6) -0.0054(4) 0.0011(4) -0.0023(4)
N1 0.0206(5) 0.0225(5) 0.0245(5) 0.0001(4) 0.0038(4) 0.0010(4)
C1A 0.0187(6) 0.0183(6) 0.0196(6) 0.0016(4) 0.0010(5) 0.0005(4)
C1B1 0.0201(6) 0.0188(6) 0.0207(6) 0.0023(5) 0.0010(5) 0.0000(4)
C1B2 0.0246(6) 0.0197(6) 0.0224(6) 0.0016(5) -0.0027(5) -0.0027(5)
C1G1 0.0264(6) 0.0203(6) 0.0239(6) 0.0058(5) 0.0023(5) 0.0032(5)
C1G2 0.0244(6) 0.0310(7) 0.0222(6) 0.0040(5) 0.0046(5) 0.0061(5)
C1G3 0.0235(6) 0.0285(7) 0.0253(7) 0.0022(5) -0.0046(5) -0.0012(5)
C1G4 0.0380(8) 0.0209(6) 0.0232(6) -0.0018(5) -0.0037(6) 0.0023(5)
C1D1 0.0274(7) 0.0281(7) 0.0232(6) 0.0062(5) -0.0032(5) 0.0027(5)
C1D2 0.0362(8) 0.0303(7) 0.0205(6) -0.0014(5) 0.0030(6) 0.0092(6)
C1E 0.0387(8) 0.0321(7) 0.0192(6) 0.0021(5) -0.0013(6) 0.0034(6)
C1 0.0195(6) 0.0189(6) 0.0171(5) 0.0004(4) 0.0023(4) 0.0016(4)
O1 0.0243(5) 0.0174(4) 0.0251(5) 0.0017(3) -0.0006(4) 0.0001(3)
N2 0.0223(5) 0.0163(5) 0.0184(5) 0.0025(4) -0.0013(4) -0.0007(4)
C2A 0.0189(6) 0.0160(5) 0.0179(6) 0.0008(4) -0.0007(4) 0.0004(4)
C2B1 0.0232(6) 0.0188(6) 0.0176(6) 0.0009(4) 0.0016(5) 0.0002(5)
C2B2 0.0217(6) 0.0169(6) 0.0234(6) -0.0009(5) -0.0010(5) -0.0011(5)
C2G1 0.0263(7) 0.0254(6) 0.0217(6) -0.0007(5) 0.0044(5) 0.0035(5)
C2G2 0.0334(7) 0.0241(6) 0.0197(6) 0.0032(5) -0.0010(5) 0.0043(5)
C2G3 0.0282(7) 0.0180(6) 0.0276(7) -0.0041(5) -0.0018(5) 0.0015(5)
C2G4 0.0232(6) 0.0278(7) 0.0287(7) -0.0030(5) -0.0063(5) 0.0010(5)
C2D1 0.0327(7) 0.0238(6) 0.0250(7) -0.0070(5) 0.0018(5) 0.0047(5)
C2D2 0.0329(7) 0.0310(7) 0.0211(6) -0.0010(5) -0.0069(5) 0.0045(6)
C2E 0.0404(8) 0.0330(7) 0.0218(7) -0.0070(6) -0.0023(6) 0.0020(6)
C2 0.0212(6) 0.0184(6) 0.0193(6) 0.0000(4) 0.0019(5) 0.0007(5)
O2 0.0311(5) 0.0268(5) 0.0532(7) -0.0115(5) 0.0202(5) -0.0080(4)
N3 0.0189(5) 0.0168(5) 0.0242(5) -0.0007(4) 0.0047(4) 0.0008(4)
C3A 0.0190(6) 0.0157(5) 0.0202(6) 0.0002(4) 0.0027(5) 0.0013(4)
C3B1 0.0210(6) 0.0205(6) 0.0205(6) -0.0003(5) 0.0044(5) -0.0006(5)
C3B2 0.0196(6) 0.0178(6) 0.0255(6) -0.0010(5) 0.0034(5) -0.0003(5)
C3G1 0.0311(7) 0.0256(6) 0.0219(6) 0.0030(5) 0.0032(5) 0.0017(5)
C3G2 0.0225(6) 0.0262(7) 0.0250(6) -0.0038(5) 0.0058(5) 0.0023(5)
C3G3 0.0204(6) 0.0249(6) 0.0296(7) -0.0043(5) -0.0017(5) 0.0015(5)
C3G4 0.0243(6) 0.0169(6) 0.0334(7) -0.0025(5) 0.0031(5) 0.0005(5)
C3D1 0.0294(7) 0.0316(7) 0.0232(6) -0.0018(5) -0.0034(5) 0.0032(6)
C3D2 0.0267(7) 0.0227(6) 0.0322(7) -0.0074(5) 0.0053(6) 0.0031(5)
C3E 0.0316(7) 0.0345(8) 0.0277(7) -0.0106(6) 0.0014(6) -0.0015(6)
C3 0.0230(6) 0.0173(6) 0.0222(6) -0.0001(4) 0.0027(5) 0.0011(5)
O3 0.0248(5) 0.0372(6) 0.0260(5) 0.0082(4) 0.0062(4) 0.0016(4)
NT 0.0220(6) 0.0282(6) 0.0206(5) 0.0006(4) 0.0021(4) -0.0023(4)
CT1 0.0209(6) 0.0286(7) 0.0220(6) -0.0050(5) -0.0009(5) 0.0009(5)
CT2 0.0311(8) 0.0386(8) 0.0308(7) -0.0141(6) -0.0024(6) 0.0055(6)
CT3 0.0311(7) 0.0350(8) 0.0317(7) 0.0057(6) 0.0023(6) 0.0040(6)
CT4 0.0216(7) 0.0351(8) 0.0348(8) -0.0075(6) 0.0023(6) 0.0004(5)

_geom_special_details            
;
 All esds (except the esd in the dihedral angle between two l.s. planes)
 are estimated using the full covariance matrix.  The cell esds are taken
 into account individually in the estimation of esds in distances, angles
 and torsion angles; correlations between esds in cell parameters are only
 used when they are defined by crystal symmetry.  An approximate (isotropic)
 treatment of cell esds is used for estimating esds involving l.s. planes.
;
loop_
_geom_bond_atom_site_label_1
_geom_bond_atom_site_label_2
_geom_bond_distance
_geom_bond_site_symmetry_2
_geom_bond_publ_flag
C0 H0 0.9500 . ?
C0 O0 1.2171(18) . ?
C0 N1 1.3496(18) . ?
N1 H1 0.95(2) . ?
N1 C1A 1.4861(16) . ?
C1A C1B1 1.5463(17) . ?
C1A C1B2 1.5466(17) . ?
C1A C1 1.5551(17) . ?
C1B1 H1B1 1.0000 . ?
C1B1 C1G1 1.5343(17) . ?
C1B1 C1G2 1.5384(18) . ?
C1B2 H1B2 1.0000 . ?
C1B2 C1G3 1.5394(18) . ?
C1B2 C1G4 1.5309(19) . ?
C1G1 H1GA 0.9900 . ?
C1G1 H1GB 0.9900 . ?
C1G1 C1D1 1.528(2) . ?
C1G2 H1GC 0.9900 . ?
C1G2 H1GD 0.9900 . ?
C1G2 C1D2 1.535(2) . ?
C1G3 H1GE 0.9900 . ?
C1G3 H1GF 0.9900 . ?
C1G3 C1D1 1.5354(19) . ?
C1G4 H1GG 0.9900 . ?
C1G4 H1GH 0.9900 . ?
C1G4 C1D2 1.537(2) . ?
C1D1 H1D1 1.0000 . ?
C1D1 C1E 1.531(2) . ?
C1D2 H1D2 1.0000 . ?
C1D2 C1E 1.538(2) . ?
C1E H1EA 0.9900 . ?
C1E H1EB 0.9900 . ?
C1 O1 1.2325(15) . ?
C1 N2 1.3513(17) . ?
N2 H2 0.833(19) . ?
N2 C2A 1.4811(15) . ?
C2A C2B1 1.5528(17) . ?
C2A C2B2 1.5511(17) . ?
C2A C2 1.5672(17) . ?
C2B1 H2B1 1.0000 . ?
C2B1 C2G1 1.5389(17) . ?
C2B1 C2G2 1.5333(18) . ?
C2B2 H2B2 1.0000 . ?
C2B2 C2G3 1.5427(18) . ?
C2B2 C2G4 1.5423(18) . ?
C2G1 H2GA 0.9900 . ?
C2G1 H2GB 0.9900 . ?
C2G1 C2D1 1.536(2) . ?
C2G2 H2GC 0.9900 . ?
C2G2 H2GD 0.9900 . ?
C2G2 C2D2 1.532(2) . ?
C2G3 H2GE 0.9900 . ?
C2G3 H2GF 0.9900 . ?
C2G3 C2D1 1.532(2) . ?
C2G4 H2GG 0.9900 . ?
C2G4 H2GH 0.9900 . ?
C2G4 C2D2 1.536(2) . ?
C2D1 H2D1 1.0000 . ?
C2D1 C2E 1.535(2) . ?
C2D2 H2D2 1.0000 . ?
C2D2 C2E 1.534(2) . ?
C2E H2EA 0.9900 . ?
C2E H2EB 0.9900 . ?
C2 O2 1.2284(16) . ?
C2 N3 1.3401(16) . ?
N3 H3 0.86(2) . ?
N3 C3A 1.4837(15) . ?
C3A C3B1 1.5519(17) . ?
C3A C3B2 1.5475(17) . ?
C3A C3 1.5633(17) . ?
C3B1 H3B1 1.0000 . ?
C3B1 C3G1 1.5403(18) . ?
C3B1 C3G2 1.5440(18) . ?
C3B2 H3B2 1.0000 . ?
C3B2 C3G3 1.5322(18) . ?
C3B2 C3G4 1.5380(17) . ?
C3G1 H3GA 0.9900 . ?
C3G1 H3GB 0.9900 . ?
C3G1 C3D1 1.538(2) . ?
C3G2 H3GC 0.9900 . ?
C3G2 H3GD 0.9900 . ?
C3G2 C3D2 1.5326(19) . ?
C3G3 H3GE 0.9900 . ?
C3G3 H3GF 0.9900 . ?
C3G3 C3D1 1.537(2) . ?
C3G4 H3GG 0.9900 . ?
C3G4 H3GH 0.9900 . ?
C3G4 C3D2 1.534(2) . ?
C3D1 H3D1 1.0000 . ?
C3D1 C3E 1.537(2) . ?
C3D2 H3D2 1.0000 . ?
C3D2 C3E 1.532(2) . ?
C3E H3EA 0.9900 . ?
C3E H3EB 0.9900 . ?
C3 O3 1.2264(16) . ?
C3 NT 1.3415(17) . ?
NT HT 0.84(2) . ?
NT CT1 1.4879(17) . ?
CT1 CT2 1.5302(19) . ?
CT1 CT3 1.529(2) . ?
CT1 CT4 1.5226(19) . ?
CT2 HT2A 0.9800 . ?
CT2 HT2B 0.9800 . ?
CT2 HT2C 0.9800 . ?
CT3 HT3A 0.9800 . ?
CT3 HT3B 0.9800 . ?
CT3 HT3C 0.9800 . ?
CT4 HT4A 0.9800 . ?
CT4 HT4B 0.9800 . ?
CT4 HT4C 0.9800 . ?

loop_
_geom_angle_atom_site_label_1
_geom_angle_atom_site_label_2
_geom_angle_atom_site_label_3
_geom_angle
_geom_angle_site_symmetry_1
_geom_angle_site_symmetry_3
_geom_angle_publ_flag
O0 C0 H0 116.6 . . ?
O0 C0 N1 126.89(13) . . ?
N1 C0 H0 116.6 . . ?
C0 N1 H1 115.3(12) . . ?
C0 N1 C1A 126.38(11) . . ?
C1A N1 H1 115.9(12) . . ?
N1 C1A C1B1 113.51(10) . . ?
N1 C1A C1B2 106.75(10) . . ?
N1 C1A C1 103.61(10) . . ?
C1B1 C1A C1B2 107.84(10) . . ?
C1B1 C1A C1 114.23(10) . . ?
C1B2 C1A C1 110.66(10) . . ?
C1A C1B1 H1B1 109.4 . . ?
C1G1 C1B1 C1A 109.92(10) . . ?
C1G1 C1B1 H1B1 109.4 . . ?
C1G1 C1B1 C1G2 109.13(11) . . ?
C1G2 C1B1 C1A 109.53(10) . . ?
C1G2 C1B1 H1B1 109.4 . . ?
C1A C1B2 H1B2 109.3 . . ?
C1G3 C1B2 C1A 109.88(11) . . ?
C1G3 C1B2 H1B2 109.3 . . ?
C1G4 C1B2 C1A 110.19(11) . . ?
C1G4 C1B2 H1B2 109.3 . . ?
C1G4 C1B2 C1G3 108.87(11) . . ?
C1B1 C1G1 H1GA 109.6 . . ?
C1B1 C1G1 H1GB 109.6 . . ?
H1GA C1G1 H1GB 108.1 . . ?
C1D1 C1G1 C1B1 110.21(11) . . ?
C1D1 C1G1 H1GA 109.6 . . ?
C1D1 C1G1 H1GB 109.6 . . ?
C1B1 C1G2 H1GC 109.7 . . ?
C1B1 C1G2 H1GD 109.7 . . ?
H1GC C1G2 H1GD 108.2 . . ?
C1D2 C1G2 C1B1 109.95(11) . . ?
C1D2 C1G2 H1GC 109.7 . . ?
C1D2 C1G2 H1GD 109.7 . . ?
C1B2 C1G3 H1GE 109.7 . . ?
C1B2 C1G3 H1GF 109.7 . . ?
H1GE C1G3 H1GF 108.2 . . ?
C1D1 C1G3 C1B2 109.66(11) . . ?
C1D1 C1G3 H1GE 109.7 . . ?
C1D1 C1G3 H1GF 109.7 . . ?
C1B2 C1G4 H1GG 109.6 . . ?
C1B2 C1G4 H1GH 109.6 . . ?
C1B2 C1G4 C1D2 110.10(11) . . ?
H1GG C1G4 H1GH 108.2 . . ?
C1D2 C1G4 H1GG 109.6 . . ?
C1D2 C1G4 H1GH 109.6 . . ?
C1G1 C1D1 C1G3 109.07(11) . . ?
C1G1 C1D1 H1D1 109.6 . . ?
C1G1 C1D1 C1E 109.08(12) . . ?
C1G3 C1D1 H1D1 109.6 . . ?
C1E C1D1 C1G3 110.00(12) . . ?
C1E C1D1 H1D1 109.6 . . ?
C1G2 C1D2 C1G4 108.30(11) . . ?
C1G2 C1D2 H1D2 109.8 . . ?
C1G2 C1D2 C1E 109.50(12) . . ?
C1G4 C1D2 H1D2 109.8 . . ?
C1G4 C1D2 C1E 109.75(12) . . ?
C1E C1D2 H1D2 109.8 . . ?
C1D1 C1E C1D2 109.47(11) . . ?
C1D1 C1E H1EA 109.8 . . ?
C1D1 C1E H1EB 109.8 . . ?
C1D2 C1E H1EA 109.8 . . ?
C1D2 C1E H1EB 109.8 . . ?
H1EA C1E H1EB 108.2 . . ?
O1 C1 C1A 120.99(11) . . ?
O1 C1 N2 123.95(12) . . ?
N2 C1 C1A 114.94(10) . . ?
C1 N2 H2 117.9(12) . . ?
C1 N2 C2A 126.02(10) . . ?
C2A N2 H2 115.3(12) . . ?
N2 C2A C2B1 111.78(10) . . ?
N2 C2A C2B2 108.01(10) . . ?
N2 C2A C2 106.19(9) . . ?
C2B1 C2A C2 114.44(10) . . ?
C2B2 C2A C2B1 107.54(10) . . ?
C2B2 C2A C2 108.69(10) . . ?
C2A C2B1 H2B1 109.4 . . ?
C2G1 C2B1 C2A 109.96(10) . . ?
C2G1 C2B1 H2B1 109.4 . . ?
C2G2 C2B1 C2A 109.55(10) . . ?
C2G2 C2B1 H2B1 109.4 . . ?
C2G2 C2B1 C2G1 109.00(10) . . ?
C2A C2B2 H2B2 109.3 . . ?
C2G3 C2B2 C2A 110.99(10) . . ?
C2G3 C2B2 H2B2 109.3 . . ?
C2G4 C2B2 C2A 109.66(10) . . ?
C2G4 C2B2 H2B2 109.3 . . ?
C2G4 C2B2 C2G3 108.26(11) . . ?
C2B1 C2G1 H2GA 109.6 . . ?
C2B1 C2G1 H2GB 109.6 . . ?
H2GA C2G1 H2GB 108.1 . . ?
C2D1 C2G1 C2B1 110.21(11) . . ?
C2D1 C2G1 H2GA 109.6 . . ?
C2D1 C2G1 H2GB 109.6 . . ?
C2B1 C2G2 H2GC 109.6 . . ?
C2B1 C2G2 H2GD 109.6 . . ?
H2GC C2G2 H2GD 108.2 . . ?
C2D2 C2G2 C2B1 110.10(11) . . ?
C2D2 C2G2 H2GC 109.6 . . ?
C2D2 C2G2 H2GD 109.6 . . ?
C2B2 C2G3 H2GE 109.7 . . ?
C2B2 C2G3 H2GF 109.7 . . ?
H2GE C2G3 H2GF 108.2 . . ?
C2D1 C2G3 C2B2 109.77(11) . . ?
C2D1 C2G3 H2GE 109.7 . . ?
C2D1 C2G3 H2GF 109.7 . . ?
C2B2 C2G4 H2GG 109.7 . . ?
C2B2 C2G4 H2GH 109.7 . . ?
H2GG C2G4 H2GH 108.2 . . ?
C2D2 C2G4 C2B2 109.69(11) . . ?
C2D2 C2G4 H2GG 109.7 . . ?
C2D2 C2G4 H2GH 109.7 . . ?
C2G1 C2D1 H2D1 109.6 . . ?
C2G3 C2D1 C2G1 108.63(11) . . ?
C2G3 C2D1 H2D1 109.6 . . ?
C2G3 C2D1 C2E 109.88(12) . . ?
C2E C2D1 C2G1 109.66(12) . . ?
C2E C2D1 H2D1 109.6 . . ?
C2G2 C2D2 C2G4 109.10(11) . . ?
C2G2 C2D2 H2D2 109.4 . . ?
C2G2 C2D2 C2E 109.68(12) . . ?
C2G4 C2D2 H2D2 109.4 . . ?
C2E C2D2 C2G4 109.72(12) . . ?
C2E C2D2 H2D2 109.4 . . ?
C2D1 C2E H2EA 109.9 . . ?
C2D1 C2E H2EB 109.9 . . ?
C2D2 C2E C2D1 109.09(11) . . ?
C2D2 C2E H2EA 109.9 . . ?
C2D2 C2E H2EB 109.9 . . ?
H2EA C2E H2EB 108.3 . . ?
O2 C2 C2A 120.56(11) . . ?
O2 C2 N3 123.09(12) . . ?
N3 C2 C2A 116.32(11) . . ?
C2 N3 H3 116.5(13) . . ?
C2 N3 C3A 128.16(11) . . ?
C3A N3 H3 114.4(13) . . ?
N3 C3A C3B1 112.99(10) . . ?
N3 C3A C3B2 107.21(10) . . ?
N3 C3A C3 103.08(9) . . ?
C3B1 C3A C3 117.42(10) . . ?
C3B2 C3A C3B1 107.91(10) . . ?
C3B2 C3A C3 107.68(10) . . ?
C3A C3B1 H3B1 109.6 . . ?
C3G1 C3B1 C3A 108.71(10) . . ?
C3G1 C3B1 H3B1 109.6 . . ?
C3G1 C3B1 C3G2 107.97(11) . . ?
C3G2 C3B1 C3A 111.18(10) . . ?
C3G2 C3B1 H3B1 109.6 . . ?
C3A C3B2 H3B2 109.3 . . ?
C3G3 C3B2 C3A 110.68(10) . . ?
C3G3 C3B2 H3B2 109.3 . . ?
C3G3 C3B2 C3G4 109.20(11) . . ?
C3G4 C3B2 C3A 109.04(10) . . ?
C3G4 C3B2 H3B2 109.3 . . ?
C3B1 C3G1 H3GA 109.6 . . ?
C3B1 C3G1 H3GB 109.6 . . ?
H3GA C3G1 H3GB 108.1 . . ?
C3D1 C3G1 C3B1 110.36(11) . . ?
C3D1 C3G1 H3GA 109.6 . . ?
C3D1 C3G1 H3GB 109.6 . . ?
C3B1 C3G2 H3GC 109.6 . . ?
C3B1 C3G2 H3GD 109.6 . . ?
H3GC C3G2 H3GD 108.2 . . ?
C3D2 C3G2 C3B1 110.11(11) . . ?
C3D2 C3G2 H3GC 109.6 . . ?
C3D2 C3G2 H3GD 109.6 . . ?
C3B2 C3G3 H3GE 109.7 . . ?
C3B2 C3G3 H3GF 109.7 . . ?
C3B2 C3G3 C3D1 109.77(11) . . ?
H3GE C3G3 H3GF 108.2 . . ?
C3D1 C3G3 H3GE 109.7 . . ?
C3D1 C3G3 H3GF 109.7 . . ?
C3B2 C3G4 H3GG 109.6 . . ?
C3B2 C3G4 H3GH 109.6 . . ?
H3GG C3G4 H3GH 108.1 . . ?
C3D2 C3G4 C3B2 110.29(11) . . ?
C3D2 C3G4 H3GG 109.6 . . ?
C3D2 C3G4 H3GH 109.6 . . ?
C3G1 C3D1 H3D1 109.7 . . ?
C3G3 C3D1 C3G1 109.44(11) . . ?
C3G3 C3D1 H3D1 109.6 . . ?
C3E C3D1 C3G1 109.86(12) . . ?
C3E C3D1 C3G3 108.57(12) . . ?
C3E C3D1 H3D1 109.6 . . ?
C3G2 C3D2 C3G4 107.99(11) . . ?
C3G2 C3D2 H3D2 109.6 . . ?
C3G4 C3D2 H3D2 109.6 . . ?
C3E C3D2 C3G2 109.50(12) . . ?
C3E C3D2 C3G4 110.45(12) . . ?
C3E C3D2 H3D2 109.6 . . ?
C3D1 C3E H3EA 109.8 . . ?
C3D1 C3E H3EB 109.8 . . ?
C3D2 C3E C3D1 109.33(11) . . ?
C3D2 C3E H3EA 109.8 . . ?
C3D2 C3E H3EB 109.8 . . ?
H3EA C3E H3EB 108.3 . . ?
O3 C3 C3A 118.41(11) . . ?
O3 C3 NT 123.53(12) . . ?
NT C3 C3A 118.04(11) . . ?
C3 NT HT 115.0(13) . . ?
C3 NT CT1 125.57(11) . . ?
CT1 NT HT 117.8(13) . . ?
NT CT1 CT2 108.69(11) . . ?
NT CT1 CT3 111.39(11) . . ?
NT CT1 CT4 105.62(11) . . ?
CT3 CT1 CT2 111.03(12) . . ?
CT4 CT1 CT2 111.20(12) . . ?
CT4 CT1 CT3 108.80(12) . . ?
CT1 CT2 HT2A 109.5 . . ?
CT1 CT2 HT2B 109.5 . . ?
CT1 CT2 HT2C 109.5 . . ?
HT2A CT2 HT2B 109.5 . . ?
HT2A CT2 HT2C 109.5 . . ?
HT2B CT2 HT2C 109.5 . . ?
CT1 CT3 HT3A 109.5 . . ?
CT1 CT3 HT3B 109.5 . . ?
CT1 CT3 HT3C 109.5 . . ?
HT3A CT3 HT3B 109.5 . . ?
HT3A CT3 HT3C 109.5 . . ?
HT3B CT3 HT3C 109.5 . . ?
CT1 CT4 HT4A 109.5 . . ?
CT1 CT4 HT4B 109.5 . . ?
CT1 CT4 HT4C 109.5 . . ?
HT4A CT4 HT4B 109.5 . . ?
HT4A CT4 HT4C 109.5 . . ?
HT4B CT4 HT4C 109.5 . . ?

loop_
_geom_hbond_atom_site_label_D
_geom_hbond_atom_site_label_H
_geom_hbond_atom_site_label_A
_geom_hbond_distance_DH
_geom_hbond_distance_HA
_geom_hbond_distance_DA
_geom_hbond_angle_DHA
_geom_hbond_site_symmetry_A
_geom_hbond_publ_flag
N1 H1 O2 0.95(2) 1.99(2) 2.9161(15) 164.6(17) 1_455 yes
C1B1 H1B1 O0 1.00 2.37 2.9486(16) 116.2 . yes
C1B2 H1B2 O2 1.00 2.66 3.4311(18) 134.4 1_455 yes
N2 H2 O0 0.833(19) 2.572(18) 3.1665(15) 129.4(15) . yes
C2B1 H2B1 O1 1.00 2.41 3.0250(15) 119.2 . yes
N3 H3 O1 0.86(2) 2.31(2) 2.8804(14) 124.5(16) . yes

loop_
_geom_torsion_atom_site_label_1
_geom_torsion_atom_site_label_2
_geom_torsion_atom_site_label_3
_geom_torsion_atom_site_label_4
_geom_torsion
_geom_torsion_site_symmetry_1
_geom_torsion_site_symmetry_2
_geom_torsion_site_symmetry_3
_geom_torsion_site_symmetry_4
_geom_torsion_publ_flag
C0 N1 C1A C1B1 -42.33(17) . . . . ?
C0 N1 C1A C1B2 -161.01(12) . . . . ?
C0 N1 C1A C1 82.12(15) . . . . ?
O0 C0 N1 C1A 6.7(2) . . . . ?
N1 C1A C1B1 C1G1 -58.16(14) . . . . ?
N1 C1A C1B1 C1G2 -178.06(10) . . . . ?
N1 C1A C1B2 C1G3 62.11(13) . . . . ?
N1 C1A C1B2 C1G4 -177.93(10) . . . . ?
N1 C1A C1 O1 92.17(13) . . . . ?
N1 C1A C1 N2 -84.06(12) . . . . ?
C1A C1B1 C1G1 C1D1 -60.55(14) . . . . ?
C1A C1B1 C1G2 C1D2 61.63(14) . . . . ?
C1A C1B2 C1G3 C1D1 60.84(14) . . . . ?
C1A C1B2 C1G4 C1D2 -60.64(14) . . . . ?
C1A C1 N2 C2A 171.96(10) . . . . ?
C1B1 C1A C1B2 C1G3 -60.20(13) . . . . ?
C1B1 C1A C1B2 C1G4 59.76(13) . . . . ?
C1B1 C1A C1 O1 -143.84(12) . . . . ?
C1B1 C1A C1 N2 39.93(15) . . . . ?
C1B1 C1G1 C1D1 C1G3 59.56(14) . . . . ?
C1B1 C1G1 C1D1 C1E -60.61(14) . . . . ?
C1B1 C1G2 C1D2 C1G4 -60.39(14) . . . . ?
C1B1 C1G2 C1D2 C1E 59.26(14) . . . . ?
C1B2 C1A C1B1 C1G1 59.89(13) . . . . ?
C1B2 C1A C1B1 C1G2 -60.01(13) . . . . ?
C1B2 C1A C1 O1 -21.92(16) . . . . ?
C1B2 C1A C1 N2 161.85(11) . . . . ?
C1B2 C1G3 C1D1 C1G1 -59.56(15) . . . . ?
C1B2 C1G3 C1D1 C1E 60.04(14) . . . . ?
C1B2 C1G4 C1D2 C1G2 59.82(14) . . . . ?
C1B2 C1G4 C1D2 C1E -59.67(15) . . . . ?
C1G1 C1B1 C1G2 C1D2 -58.74(14) . . . . ?
C1G1 C1D1 C1E C1D2 60.46(15) . . . . ?
C1G2 C1B1 C1G1 C1D1 59.58(14) . . . . ?
C1G2 C1D2 C1E C1D1 -60.03(15) . . . . ?
C1G3 C1B2 C1G4 C1D2 59.93(14) . . . . ?
C1G3 C1D1 C1E C1D2 -59.14(15) . . . . ?
C1G4 C1B2 C1G3 C1D1 -59.93(14) . . . . ?
C1G4 C1D2 C1E C1D1 58.72(15) . . . . ?
C1 C1A C1B1 C1G1 -176.66(10) . . . . ?
C1 C1A C1B1 C1G2 63.45(13) . . . . ?
C1 C1A C1B2 C1G3 174.20(10) . . . . ?
C1 C1A C1B2 C1G4 -65.84(13) . . . . ?
C1 N2 C2A C2B1 -51.10(16) . . . . ?
C1 N2 C2A C2B2 -169.21(11) . . . . ?
C1 N2 C2A C2 74.34(14) . . . . ?
O1 C1 N2 C2A -4.1(2) . . . . ?
N2 C2A C2B1 C2G1 -59.39(13) . . . . ?
N2 C2A C2B1 C2G2 -179.17(10) . . . . ?
N2 C2A C2B2 C2G3 61.96(13) . . . . ?
N2 C2A C2B2 C2G4 -178.48(10) . . . . ?
N2 C2A C2 O2 95.94(14) . . . . ?
N2 C2A C2 N3 -82.25(13) . . . . ?
C2A C2B1 C2G1 C2D1 -61.33(14) . . . . ?
C2A C2B1 C2G2 C2D2 61.22(14) . . . . ?
C2A C2B2 C2G3 C2D1 60.20(14) . . . . ?
C2A C2B2 C2G4 C2D2 -60.92(14) . . . . ?
C2A C2 N3 C3A -168.55(11) . . . . ?
C2B1 C2A C2B2 C2G3 -58.84(13) . . . . ?
C2B1 C2A C2B2 C2G4 60.73(13) . . . . ?
C2B1 C2A C2 O2 -140.25(13) . . . . ?
C2B1 C2A C2 N3 41.56(15) . . . . ?
C2B1 C2G1 C2D1 C2G3 60.56(14) . . . . ?
C2B1 C2G1 C2D1 C2E -59.54(14) . . . . ?
C2B1 C2G2 C2D2 C2G4 -59.80(15) . . . . ?
C2B1 C2G2 C2D2 C2E 60.40(14) . . . . ?
C2B2 C2A C2B1 C2G1 59.01(13) . . . . ?
C2B2 C2A C2B1 C2G2 -60.77(13) . . . . ?
C2B2 C2A C2 O2 -20.05(16) . . . . ?
C2B2 C2A C2 N3 161.76(11) . . . . ?
C2B2 C2G3 C2D1 C2G1 -59.47(14) . . . . ?
C2B2 C2G3 C2D1 C2E 60.49(14) . . . . ?
C2B2 C2G4 C2D2 C2G2 59.44(14) . . . . ?
C2B2 C2G4 C2D2 C2E -60.74(14) . . . . ?
C2G1 C2B1 C2G2 C2D2 -59.14(14) . . . . ?
C2G1 C2D1 C2E C2D2 59.71(16) . . . . ?
C2G2 C2B1 C2G1 C2D1 58.78(14) . . . . ?
C2G2 C2D2 C2E C2D1 -60.15(15) . . . . ?
C2G3 C2B2 C2G4 C2D2 60.30(14) . . . . ?
C2G3 C2D1 C2E C2D2 -59.62(15) . . . . ?
C2G4 C2B2 C2G3 C2D1 -60.20(14) . . . . ?
C2G4 C2D2 C2E C2D1 59.67(16) . . . . ?
C2 C2A C2B1 C2G1 179.85(10) . . . . ?
C2 C2A C2B1 C2G2 60.07(13) . . . . ?
C2 C2A C2B2 C2G3 176.77(10) . . . . ?
C2 C2A C2B2 C2G4 -63.67(13) . . . . ?
C2 N3 C3A C3B1 -47.42(17) . . . . ?
C2 N3 C3A C3B2 -166.18(12) . . . . ?
C2 N3 C3A C3 80.34(15) . . . . ?
O2 C2 N3 C3A 13.3(2) . . . . ?
N3 C3A C3B1 C3G1 -57.68(13) . . . . ?
N3 C3A C3B1 C3G2 -176.40(10) . . . . ?
N3 C3A C3B2 C3G3 61.30(13) . . . . ?
N3 C3A C3B2 C3G4 -178.56(10) . . . . ?
N3 C3A C3 O3 65.25(14) . . . . ?
N3 C3A C3 NT -113.17(12) . . . . ?
C3A C3B1 C3G1 C3D1 -61.27(14) . . . . ?
C3A C3B1 C3G2 C3D2 58.85(14) . . . . ?
C3A C3B2 C3G3 C3D1 59.64(14) . . . . ?
C3A C3B2 C3G4 C3D2 -63.13(14) . . . . ?
C3A C3 NT CT1 174.19(11) . . . . ?
C3B1 C3A C3B2 C3G3 -60.70(13) . . . . ?
C3B1 C3A C3B2 C3G4 59.44(13) . . . . ?
C3B1 C3A C3 O3 -169.83(12) . . . . ?
C3B1 C3A C3 NT 11.74(16) . . . . ?
C3B1 C3G1 C3D1 C3G3 59.53(14) . . . . ?
C3B1 C3G1 C3D1 C3E -59.59(15) . . . . ?
C3B1 C3G2 C3D2 C3G4 -59.11(14) . . . . ?
C3B1 C3G2 C3D2 C3E 61.21(14) . . . . ?
C3B2 C3A C3B1 C3G1 60.68(13) . . . . ?
C3B2 C3A C3B1 C3G2 -58.05(13) . . . . ?
C3B2 C3A C3 O3 -47.88(15) . . . . ?
C3B2 C3A C3 NT 133.69(12) . . . . ?
C3B2 C3G3 C3D1 C3G1 -57.95(14) . . . . ?
C3B2 C3G3 C3D1 C3E 61.96(14) . . . . ?
C3B2 C3G4 C3D2 C3G2 61.99(14) . . . . ?
C3B2 C3G4 C3D2 C3E -57.73(15) . . . . ?
C3G1 C3B1 C3G2 C3D2 -60.33(14) . . . . ?
C3G1 C3D1 C3E C3D2 58.92(15) . . . . ?
C3G2 C3B1 C3G1 C3D1 59.45(14) . . . . ?
C3G2 C3D2 C3E C3D1 -59.72(15) . . . . ?
C3G3 C3B2 C3G4 C3D2 57.92(14) . . . . ?
C3G3 C3D1 C3E C3D2 -60.73(15) . . . . ?
C3G4 C3B2 C3G3 C3D1 -60.41(14) . . . . ?
C3G4 C3D2 C3E C3D1 59.09(15) . . . . ?
C3 C3A C3B1 C3G1 -177.49(10) . . . . ?
C3 C3A C3B1 C3G2 63.78(14) . . . . ?
C3 C3A C3B2 C3G3 171.63(10) . . . . ?
C3 C3A C3B2 C3G4 -68.23(13) . . . . ?
C3 NT CT1 CT2 -70.49(17) . . . . ?
C3 NT CT1 CT3 52.15(17) . . . . ?
C3 NT CT1 CT4 170.11(13) . . . . ?
O3 C3 NT CT1 -4.1(2) . . . . ?

_shelx_res_file                  
;
TITL lub132_a.res in P-1
    lub132.res
    created by SHELXL-2018/3 at 14:35:41 on 11-Dec-2018
REM Old TITL lub132 in P-1
REM SHELXT solution in P-1
REM R1 0.142, Rweak 0.005, Alpha 0.038, Orientation as input
REM Formula found by SHELXT: C38 N4 O4
CELL 1.34139 7.7427 10.1 20.7549 90.03 95.713 90.869
ZERR 2 0.0003 0.0003 0.0007 0.001 0.001 0.001
LATT 1
SFAC C H N O
DISP C 0.014 0.007 57.748
DISP H -0 0 0.648
DISP N 0.025 0.014 110.512
DISP O 0.039 0.025 193.954
UNIT 76 112 8 8
EQIV $1 -1+X,+Y,+Z

L.S. 7
PLAN  10
SIZE 0.08 0.12 0.15
TEMP -123
HTAB N3 O1
HTAB N2 O0
HTAB N1 O2_$1
HTAB C1B1 O0
HTAB C1B2 O2_$1
HTAB C2B1 O1
CONF
BOND $H
list 4
HTAB
fmap 2
acta
REM <olex2.extras>
REM <HklSrc "%.\\lub132.hkl">
REM </olex2.extras>

WGHT    0.064800    0.771600
EXTI    0.018890
FVAR       0.55934
C0    1   -0.019297    0.928276    0.754567    11.00000    0.02543    0.02378 =
         0.02570   -0.00111    0.00192    0.00497
AFIX  43
H0    2   -0.101520    0.954107    0.783045    11.00000   -1.20000
AFIX   0
O0    4    0.108025    0.999886    0.752883    11.00000    0.03313    0.02435 =
         0.03618   -0.00539    0.00110   -0.00226
N1    3   -0.056031    0.816066    0.720263    11.00000    0.02064    0.02249 =
         0.02448    0.00005    0.00384    0.00097
H1    2   -0.149303    0.763756    0.733570    11.00000    0.03535
C1A   1    0.059834    0.748738    0.678065    11.00000    0.01869    0.01831 =
         0.01963    0.00162    0.00098    0.00048
C1B1  1    0.156326    0.845185    0.635671    11.00000    0.02012    0.01878 =
         0.02067    0.00231    0.00096    0.00002
AFIX  13
H1B1  2    0.233085    0.906038    0.664198    11.00000   -1.20000
AFIX   0
C1B2  1   -0.057030    0.656463    0.632300    11.00000    0.02456    0.01970 =
         0.02242    0.00158   -0.00275   -0.00272
AFIX  13
H1B2  2   -0.120712    0.592898    0.658698    11.00000   -1.20000
AFIX   0
C1G1  1    0.024778    0.926851    0.592837    11.00000    0.02637    0.02034 =
         0.02392    0.00582    0.00234    0.00321
AFIX  23
H1GA  2   -0.046851    0.978524    0.620448    11.00000   -1.20000
H1GB  2    0.087180    0.989846    0.566523    11.00000   -1.20000
AFIX   0
C1G2  1    0.267461    0.765978    0.592260    11.00000    0.02442    0.03096 =
         0.02216    0.00400    0.00455    0.00610
AFIX  23
H1GC  2    0.333089    0.827657    0.566371    11.00000   -1.20000
H1GD  2    0.351953    0.712232    0.619518    11.00000   -1.20000
AFIX   0
C1G3  1   -0.188998    0.738990    0.589621    11.00000    0.02354    0.02853 =
         0.02526    0.00224   -0.00458   -0.00124
AFIX  23
H1GE  2   -0.265607    0.679553    0.561165    11.00000   -1.20000
H1GF  2   -0.262195    0.789024    0.617312    11.00000   -1.20000
AFIX   0
C1G4  1    0.053499    0.578970    0.588550    11.00000    0.03804    0.02092 =
         0.02323   -0.00178   -0.00368    0.00232
AFIX  23
H1GG  2   -0.021984    0.518640    0.560170    11.00000   -1.20000
H1GH  2    0.138095    0.524658    0.615452    11.00000   -1.20000
AFIX   0
C1D1  1   -0.092373    0.835628    0.548218    11.00000    0.02736    0.02813 =
         0.02317    0.00615   -0.00323    0.00272
AFIX  13
H1D1  2   -0.178257    0.889738    0.520834    11.00000   -1.20000
AFIX   0
C1D2  1    0.150625    0.674928    0.546878    11.00000    0.03620    0.03029 =
         0.02049   -0.00142    0.00296    0.00918
AFIX  13
H1D2  2    0.223193    0.623824    0.518627    11.00000   -1.20000
AFIX   0
C1E   1    0.019475    0.758785    0.504696    11.00000    0.03865    0.03209 =
         0.01917    0.00211   -0.00131    0.00337
AFIX  23
H1EA  2    0.082041    0.821407    0.478246    11.00000   -1.20000
H1EB  2   -0.055375    0.700519    0.475005    11.00000   -1.20000
AFIX   0
C1    1    0.181342    0.666484    0.726403    11.00000    0.01954    0.01886 =
         0.01708    0.00036    0.00226    0.00162
O1    4    0.145131    0.550707    0.738982    11.00000    0.02429    0.01735 =
         0.02513    0.00170   -0.00062    0.00014
N2    3    0.319976    0.733958    0.755329    11.00000    0.02230    0.01632 =
         0.01844    0.00255   -0.00125   -0.00068
H2    2    0.329534    0.814197    0.746894    11.00000    0.02636
C2A   1    0.443270    0.685007    0.808854    11.00000    0.01892    0.01602 =
         0.01787    0.00082   -0.00072    0.00040
C2B1  1    0.347793    0.629680    0.865672    11.00000    0.02324    0.01884 =
         0.01756    0.00087    0.00158    0.00017
AFIX  13
H2B1  2    0.270794    0.553602    0.849900    11.00000   -1.20000
AFIX   0
C2B2  1    0.558775    0.803594    0.835363    11.00000    0.02171    0.01690 =
         0.02343   -0.00093   -0.00099   -0.00107
AFIX  13
H2B2  2    0.621179    0.841875    0.799598    11.00000   -1.20000
AFIX   0
C2G1  1    0.237515    0.738582    0.892377    11.00000    0.02626    0.02544 =
         0.02170   -0.00066    0.00441    0.00346
AFIX  23
H2GA  2    0.151469    0.770306    0.857541    11.00000   -1.20000
H2GB  2    0.173622    0.701901    0.927506    11.00000   -1.20000
AFIX   0
C2G2  1    0.481365    0.582441    0.919974    11.00000    0.03339    0.02407 =
         0.01969    0.00324   -0.00101    0.00432
AFIX  23
H2GC  2    0.420616    0.544326    0.955597    11.00000   -1.20000
H2GD  2    0.553258    0.512468    0.903241    11.00000   -1.20000
AFIX   0
C2G3  1    0.448444    0.911823    0.863042    11.00000    0.02817    0.01804 =
         0.02755   -0.00412   -0.00178    0.00152
AFIX  23
H2GE  2    0.524235    0.987064    0.879089    11.00000   -1.20000
H2GF  2    0.362512    0.944942    0.828517    11.00000   -1.20000
AFIX   0
C2G4  1    0.692647    0.755934    0.890116    11.00000    0.02324    0.02779 =
         0.02866   -0.00300   -0.00630    0.00096
AFIX  23
H2GG  2    0.766410    0.687310    0.873283    11.00000   -1.20000
H2GH  2    0.768517    0.831058    0.906262    11.00000   -1.20000
AFIX   0
C2D1  1    0.354245    0.854789    0.918592    11.00000    0.03271    0.02376 =
         0.02499   -0.00703    0.00184    0.00470
AFIX  13
H2D1  2    0.281398    0.924790    0.935947    11.00000   -1.20000
AFIX   0
C2D2  1    0.597992    0.698566    0.945692    11.00000    0.03286    0.03103 =
         0.02109   -0.00096   -0.00689    0.00452
AFIX  13
H2D2  2    0.685183    0.666554    0.980794    11.00000   -1.20000
AFIX   0
C2E   1    0.487155    0.805843    0.972837    11.00000    0.04037    0.03303 =
         0.02181   -0.00700   -0.00233    0.00200
AFIX  23
H2EA  2    0.562348    0.880582    0.989947    11.00000   -1.20000
H2EB  2    0.426267    0.769162    1.008752    11.00000   -1.20000
AFIX   0
C2    1    0.560418    0.582314    0.777867    11.00000    0.02123    0.01842 =
         0.01928    0.00003    0.00193    0.00068
O2    4    0.702508    0.616118    0.761309    11.00000    0.03107    0.02678 =
         0.05322   -0.01152    0.02021   -0.00803
N3    3    0.494433    0.459426    0.769226    11.00000    0.01889    0.01680 =
         0.02423   -0.00072    0.00467    0.00082
H3    2    0.392891    0.445526    0.781517    11.00000    0.03708
C3A   1    0.584787    0.337837    0.751961    11.00000    0.01898    0.01573 =
         0.02020    0.00024    0.00268    0.00132
C3B1  1    0.696302    0.358669    0.694563    11.00000    0.02104    0.02051 =
         0.02051   -0.00034    0.00445   -0.00057
AFIX  13
H3B1  2    0.789800    0.426109    0.706694    11.00000   -1.20000
AFIX   0
C3B2  1    0.443266    0.232073    0.731394    11.00000    0.01958    0.01776 =
         0.02548   -0.00102    0.00337   -0.00034
AFIX  13
H3B2  2    0.371168    0.215692    0.768059    11.00000   -1.20000
AFIX   0
C3G1  1    0.578169    0.407662    0.635560    11.00000    0.03114    0.02565 =
         0.02192    0.00298    0.00321    0.00166
AFIX  23
H3GA  2    0.524128    0.491911    0.646492    11.00000   -1.20000
H3GB  2    0.648466    0.424485    0.599011    11.00000   -1.20000
AFIX   0
C3G2  1    0.778415    0.227758    0.675509    11.00000    0.02254    0.02623 =
         0.02500   -0.00383    0.00580    0.00228
AFIX  23
H3GC  2    0.847986    0.243459    0.638651    11.00000   -1.20000
H3GD  2    0.856871    0.194869    0.712424    11.00000   -1.20000
AFIX   0
C3G3  1    0.326192    0.278499    0.672097    11.00000    0.02043    0.02486 =
         0.02960   -0.00431   -0.00168    0.00149
AFIX  23
H3GE  2    0.267290    0.360880    0.682709    11.00000   -1.20000
H3GF  2    0.236116    0.210057    0.659678    11.00000   -1.20000
AFIX   0
C3G4  1    0.531324    0.102729    0.714673    11.00000    0.02429    0.01691 =
         0.03336   -0.00249    0.00306    0.00053
AFIX  23
H3GG  2    0.609341    0.073319    0.752478    11.00000   -1.20000
H3GH  2    0.441993    0.032688    0.704370    11.00000   -1.20000
AFIX   0
C3D1  1    0.435649    0.303847    0.615361    11.00000    0.02943    0.03164 =
         0.02322   -0.00177   -0.00336    0.00320
AFIX  13
H3D1  2    0.359629    0.336810    0.577135    11.00000   -1.20000
AFIX   0
C3D2  1    0.636195    0.123787    0.656510    11.00000    0.02674    0.02266 =
         0.03218   -0.00744    0.00530    0.00310
AFIX  13
H3D2  2    0.690483    0.038621    0.645384    11.00000   -1.20000
AFIX   0
C3E   1    0.518656    0.172987    0.597906    11.00000    0.03159    0.03454 =
         0.02773   -0.01056    0.00142   -0.00146
AFIX  23
H3EA  2    0.426851    0.105956    0.585318    11.00000   -1.20000
H3EB  2    0.587693    0.186824    0.560744    11.00000   -1.20000
AFIX   0
C3    1    0.680527    0.293611    0.818143    11.00000    0.02303    0.01732 =
         0.02218   -0.00009    0.00274    0.00105
O3    4    0.592805    0.258556    0.861323    11.00000    0.02476    0.03716 =
         0.02599    0.00818    0.00615    0.00159
NT    3    0.854608    0.299154    0.825089    11.00000    0.02203    0.02821 =
         0.02060    0.00059    0.00212   -0.00225
HT    2    0.900082    0.337982    0.794925    11.00000    0.03312
CT1   1    0.966812    0.272850    0.886031    11.00000    0.02093    0.02856 =
         0.02200   -0.00498   -0.00086    0.00086
CT2   1    0.947797    0.386508    0.933469    11.00000    0.03109    0.03858 =
         0.03079   -0.01412   -0.00237    0.00554
AFIX 137
HT2A  2    0.979642    0.470377    0.913725    11.00000   -1.50000
HT2B  2    1.024395    0.371959    0.973253    11.00000   -1.50000
HT2C  2    0.827176    0.389976    0.943809    11.00000   -1.50000
AFIX   0
CT3   1    0.920624    0.139794    0.915520    11.00000    0.03109    0.03496 =
         0.03165    0.00572    0.00227    0.00397
AFIX 137
HT3A  2    0.802656    0.142846    0.928683    11.00000   -1.50000
HT3B  2    1.002768    0.121847    0.953428    11.00000   -1.50000
HT3C  2    0.926848    0.069414    0.883348    11.00000   -1.50000
AFIX   0
CT4   1    1.151169    0.267065    0.866709    11.00000    0.02159    0.03513 =
         0.03478   -0.00751    0.00225    0.00036
AFIX 137
HT4A  2    1.160420    0.192176    0.837271    11.00000   -1.50000
HT4B  2    1.232593    0.255737    0.905514    11.00000   -1.50000
HT4C  2    1.179155    0.349560    0.844905    11.00000   -1.50000
AFIX   0
HKLF 4


REM  lub132_a.res in P-1
REM wR2 = 0.1319, GooF = S = 1.071, Restrained GooF = 1.071 for all data
REM R1 = 0.0495 for 6664 Fo > 4sig(Fo) and 0.0543 for all 7412 data
REM 435 parameters refined using 0 restraints

END

WGHT      0.0648      0.7716

REM Instructions for potential hydrogen bonds
HTAB N1 O2_$1
HTAB C1B1 O0
HTAB C1B2 O2_$1
HTAB N2 O0
HTAB C2B1 O1
HTAB N3 O1
HTAB C3B1 O2
HTAB CT3 O3
EQIV $2 x+1, y-1, z
HTAB CT4 O0_$2

REM Highest difference peak  0.425,  deepest hole -0.413,  1-sigma level  0.110
Q1    1   0.0064  0.6096  0.6147  11.00000  0.05    0.42
Q2    1   0.6356  0.3184  0.7817  11.00000  0.05    0.40
Q3    1   0.3977  0.8900  0.8897  11.00000  0.05    0.38
Q4    1   0.9642  0.3331  0.9084  11.00000  0.05    0.37
Q5    1   0.1752  0.5705  0.5755  11.00000  0.05    0.36
Q6    1   0.4995  0.8602  0.8489  11.00000  0.05    0.36
Q7    1   0.6432  0.3478  0.7247  11.00000  0.05    0.36
Q8    1   0.5861  0.1162  0.6818  11.00000  0.05    0.35
Q9    1   0.7024  0.1732  0.6632  11.00000  0.05    0.35
Q10   1   0.5050  0.6330  0.7965  11.00000  0.05    0.32
;
_shelx_res_checksum              41043
_olex2_exptl_crystal_mounting_method 'mounted on a cryoloop'
_olex2_submission_original_sample_id 'WDL-07-3-83 Redo - 2018'
_olex2_submission_special_instructions 'No special instructions were received'
####################################################################### 
# 
# This file contains crystal structure data downloaded from the 
# Cambridge Structural Database (CSD) hosted by the Cambridge 
# Crystallographic Data Centre (CCDC).
# 
# Full information about CCDC data access policies and citation 
# guidelines are available at http://www.ccdc.cam.ac.uk/access/V1 
# 
# Audit and citation data items may have been added by the CCDC. 
# Please retain this information to preserve the provenance of 
# this file and to allow appropriate attribution of the data. 
# 
#######################################################################

data_lub1333
_database_code_depnum_ccdc_archive 'CCDC 1906515'
loop_
_audit_author_name
_audit_author_address
'Thierry Maris'
;University of Montreal
Canada
;
_audit_update_record             
;
2019-03-29 deposited with the CCDC.	2019-06-10 downloaded from the CCDC.
;
_audit_creation_date             2018-12-19
_audit_creation_method           
;
Olex2 1.2
(compiled 2018.05.29 svn.r3508 for OlexSys, GUI svn.r5506)
;
_shelx_SHELXL_version_number     2018/3
_chemical_name_common            HCO-(Adm)3-NHiPr
_chemical_name_systematic        ?
_chemical_formula_moiety         'C37 H54 N4 O4'
_chemical_formula_sum            'C37 H54 N4 O4'
_chemical_formula_weight         618.84
_chemical_melting_point          ?
loop_
_atom_type_symbol
_atom_type_description
_atom_type_scat_dispersion_real
_atom_type_scat_dispersion_imag
_atom_type_scat_source
C C 0.0137 0.0067 'International Tables Vol C Tables 4.2.6.8 and 6.1.1.4'
H H 0.0000 0.0000 'International Tables Vol C Tables 4.2.6.8 and 6.1.1.4'
N N 0.0241 0.0134 'International Tables Vol C Tables 4.2.6.8 and 6.1.1.4'
O O 0.0387 0.0241 'International Tables Vol C Tables 4.2.6.8 and 6.1.1.4'

_shelx_space_group_comment       
;
The symmetry employed for this shelxl refinement is uniquely defined
by the following loop, which should always be used as a source of
symmetry information in preference to the above space-group names.
They are only intended as comments.
;
_space_group_crystal_system      monoclinic
_space_group_IT_number           14
_space_group_name_H-M_alt        'P 1 21/c 1'
_space_group_name_Hall           '-P 2ybc'
loop_
_space_group_symop_operation_xyz
'x, y, z'
'-x, y+1/2, -z+1/2'
'-x, -y, -z'
'x, -y-1/2, z-1/2'

_cell_length_a                   14.6463(6)
_cell_length_b                   14.7404(6)
_cell_length_c                   16.1538(7)
_cell_angle_alpha                90
_cell_angle_beta                 109.735(2)
_cell_angle_gamma                90
_cell_volume                     3282.6(2)
_cell_formula_units_Z            4
_cell_measurement_reflns_used    9388
_cell_measurement_temperature    150
_cell_measurement_theta_max      57.116
_cell_measurement_theta_min      2.789
_shelx_estimated_absorpt_T_max   0.988
_shelx_estimated_absorpt_T_min   0.870
_exptl_absorpt_coefficient_mu    0.410
_exptl_absorpt_correction_T_max  0.7512
_exptl_absorpt_correction_T_min  0.6033
_exptl_absorpt_correction_type   multi-scan
_exptl_absorpt_process_details   
'SADABS-2016/2 (Bruker,2016/2) was used for absorption correction. wR2(int) was 0.1105 before and 0.0651 after correction. The Ratio of minimum to maximum transmission is 0.8031. The \l/2 correction factor is Not present.'
_exptl_absorpt_special_details   ?
_exptl_crystal_colour            'clear light Colorless'
_exptl_crystal_colour_lustre     clear
_exptl_crystal_colour_modifier   light
_exptl_crystal_colour_primary    Colorless
_exptl_crystal_density_diffrn    1.252
_exptl_crystal_density_meas      ?
_exptl_crystal_density_method    ?
_exptl_crystal_description       Needle
_exptl_crystal_F_000             1344
_exptl_crystal_recrystallization_method 
'Re-crystallisation from solvent: acetone - ethyl acetate - CHCl3'
_exptl_crystal_size_max          0.35
_exptl_crystal_size_mid          0.06
_exptl_crystal_size_min          0.03
_exptl_special_details           
;
X-ray crystallographic data for I were collected from a single crystal
sample, which was mounted on a loop fiber. Data were collected using
a Bruker Venture diffractometer equipped with a Photon 100 CMOS Detector,
a Helios MX optics and a Kappa goniometer. The crystal-to-detector distance 
was 4.0 cm, and the data collection was carried out in 1024 x 1024 pixel mode.
;
_exptl_transmission_factor_max   ?
_exptl_transmission_factor_min   ?
_diffrn_reflns_av_R_equivalents  0.0454
_diffrn_reflns_av_unetI/netI     0.0341
_diffrn_reflns_Laue_measured_fraction_full 0.981
_diffrn_reflns_Laue_measured_fraction_max 0.952
_diffrn_reflns_limit_h_max       18
_diffrn_reflns_limit_h_min       -17
_diffrn_reflns_limit_k_max       18
_diffrn_reflns_limit_k_min       -18
_diffrn_reflns_limit_l_max       18
_diffrn_reflns_limit_l_min       -18
_diffrn_reflns_number            31865
_diffrn_reflns_point_group_measured_fraction_full 0.981
_diffrn_reflns_point_group_measured_fraction_max 0.952
_diffrn_reflns_theta_full        53.594
_diffrn_reflns_theta_max         57.248
_diffrn_reflns_theta_min         2.789
_diffrn_ambient_temperature      150
_diffrn_detector                 'CMOS Area detector'
_diffrn_detector_area_resol_mean 10.24
_diffrn_detector_type            'Bruker Photon 100 CMOS Detector'
_diffrn_measured_fraction_theta_full 0.981
_diffrn_measured_fraction_theta_max 0.952
_diffrn_measurement_device       'k-geometry diffractometer'
_diffrn_measurement_device_type  'Bruker Venture Metaljet'
_diffrn_measurement_method       '\w and \f scans'
_diffrn_radiation_collimation    'Focusing mirrors'
_diffrn_radiation_monochromator  'Helios MX Mirror Optics'
_diffrn_radiation_probe          X-ray
_diffrn_radiation_type           GaK\a
_diffrn_radiation_wavelength     1.34139
_diffrn_source                   'Metal Jet'
_diffrn_source_target            Ga
_diffrn_source_type              'Gallium Liquid Metal Jet Source'
_reflns_Friedel_coverage         0.000
_reflns_Friedel_fraction_full    .
_reflns_Friedel_fraction_max     .
_reflns_number_gt                5092
_reflns_number_total             6452
_reflns_special_details          
;
 Reflections were merged by SHELXL according to the crystal
 class for the calculation of statistics and refinement.
 
 _reflns_Friedel_fraction is defined as the number of unique
 Friedel pairs measured divided by the number that would be
 possible theoretically, ignoring centric projections and
 systematic absences.
;
_reflns_threshold_expression     'I > 2\s(I)'
_computing_cell_refinement       
'SAINT (2013) V8.37A; Integration Software for Single Crystal Data. Bruker AXS Inc., Madison, WI 53719-1173.'
_computing_data_collection       
;
APEX 2 (2013) Bruker AXS Inc., Madison, WI 53719-1173.
;
_computing_data_reduction        
'SAINT (2013) V8.37A; Integration Software for Single Crystal Data. Bruker AXS Inc., Madison, WI 53719-1173.'
_computing_molecular_graphics    'Olex2 (Dolomanov et al., 2009)'
_computing_publication_material  'Olex2 (Dolomanov et al., 2009)'
_computing_structure_refinement  'XL (Sheldrick, 2008)'
_computing_structure_solution    'XT (Sheldrick, 2015)'
_refine_diff_density_max         0.268
_refine_diff_density_min         -0.328
_refine_diff_density_rms         0.046
_refine_ls_extinction_coef       0.00193(13)
_refine_ls_extinction_expression Fc^*^=kFc[1+0.001xFc^2^\l^3^/sin(2\q)]^-1/4^
_refine_ls_extinction_method     'SHELXL-2018/3 (Sheldrick 2018)'
_refine_ls_goodness_of_fit_ref   1.057
_refine_ls_hydrogen_treatment    constr
_refine_ls_matrix_type           full
_refine_ls_number_parameters     409
_refine_ls_number_reflns         6452
_refine_ls_number_restraints     0
_refine_ls_R_factor_all          0.0655
_refine_ls_R_factor_gt           0.0469
_refine_ls_restrained_S_all      1.057
_refine_ls_shift/su_max          0.000
_refine_ls_shift/su_mean         0.000
_refine_ls_structure_factor_coef Fsqd
_refine_ls_weighting_details     
'w=1/[\s^2^(Fo^2^)+(0.0338P)^2^+2.2504P] where P=(Fo^2^+2Fc^2^)/3'
_refine_ls_weighting_scheme      calc
_refine_ls_wR_factor_gt          0.1017
_refine_ls_wR_factor_ref         0.1134
_refine_special_details          ?
_olex2_refinement_description    
;
1. Fixed Uiso
 At 1.2 times of:
  All C(H) groups, All C(H,H) groups, All N(H) groups
 At 1.5 times of:
  All C(H,H,H) groups
2.a Ternary CH refined with riding coordinates:
 C1B1(H1B1), C1B2(H1B2), C1D1(H1D1), C1D2(H1D2), C2B1(H2B1), C2B2(H2B2),
 C2D1(H2D1), C2D2(H2D2), C3B1(H3B1), C3B2(H3B2), C3D1(H3D1), C3D2(H3D2),
 CT1(HT1)
2.b Secondary CH2 refined with riding coordinates:
 C1G1(H1GA,H1GB), C1G2(H1GC,H1GD), C1G3(H1GE,H1GF), C1G4(H1GG,H1GH), C1E(H1EA,
 H1EB), C2G1(H2GA,H2GB), C2G2(H2GC,H2GD), C2G3(H2GE,H2GF), C2G4(H2GG,H2GH),
 C2E(H2EA,H2EB), C3G1(H3GA,H3GB), C3G2(H3GC,H3GD), C3G3(H3GE,H3GF), C3G4(H3GG,
 H3GH), C3E(H3EA,H3EB)
2.c Aromatic/amide H refined with riding coordinates:
 C0(H0), N1(H1), N2(H2), N3(H3), NT(HT)
2.d Idealised Me refined as rotating group:
 CT2(HT2A,HT2B,HT2C), CT3(HT3A,HT3B,HT3C)
;
_atom_sites_solution_hydrogens   geom
_atom_sites_solution_primary     dual
_atom_sites_solution_secondary   ?
loop_
_atom_site_label
_atom_site_type_symbol
_atom_site_fract_x
_atom_site_fract_y
_atom_site_fract_z
_atom_site_U_iso_or_equiv
_atom_site_adp_type
_atom_site_occupancy
_atom_site_site_symmetry_order
_atom_site_calc_flag
_atom_site_refinement_flags_posn
_atom_site_refinement_flags_adp
_atom_site_refinement_flags_occupancy
_atom_site_disorder_assembly
_atom_site_disorder_group
C0 C 0.28402(12) 0.13782(12) 0.57176(13) 0.0289(4) Uani 1 1 d . . . . .
H0 H 0.335821 0.119404 0.622568 0.035 Uiso 1 1 calc R . . . .
O0 O 0.28399(9) 0.10788(9) 0.50077(8) 0.0349(3) Uani 1 1 d . . . . .
N1 N 0.21851(9) 0.19351(9) 0.58425(9) 0.0245(3) Uani 1 1 d . . . . .
H1 H 0.228748 0.214430 0.637649 0.029 Uiso 1 1 calc R . . . .
C1A C 0.12998(11) 0.22204(11) 0.51381(11) 0.0232(4) Uani 1 1 d . . . . .
C1B1 C 0.07984(11) 0.29928(11) 0.54829(11) 0.0247(4) Uani 1 1 d . . . . .
H1B1 H 0.124135 0.352896 0.564997 0.030 Uiso 1 1 calc R . . . .
C1B2 C 0.05800(12) 0.14160(11) 0.48655(11) 0.0259(4) Uani 1 1 d . . . . .
H1B2 H 0.088262 0.091076 0.463572 0.031 Uiso 1 1 calc R . . . .
C1G1 C 0.05506(12) 0.26702(12) 0.62865(12) 0.0276(4) Uani 1 1 d . . . . .
H1GA H 0.115322 0.250338 0.676761 0.033 Uiso 1 1 calc R . . . .
H1GB H 0.023084 0.316649 0.649851 0.033 Uiso 1 1 calc R . . . .
C1G2 C -0.01461(12) 0.32665(12) 0.47525(12) 0.0288(4) Uani 1 1 d . . . . .
H1GC H -0.045166 0.377963 0.495623 0.035 Uiso 1 1 calc R . . . .
H1GD H 0.000174 0.346716 0.422668 0.035 Uiso 1 1 calc R . . . .
C1G3 C 0.03581(13) 0.10864(12) 0.56829(12) 0.0293(4) Uani 1 1 d . . . . .
H1GE H -0.007833 0.055358 0.552647 0.035 Uiso 1 1 calc R . . . .
H1GF H 0.096763 0.089933 0.614489 0.035 Uiso 1 1 calc R . . . .
C1G4 C -0.03824(12) 0.16900(12) 0.41609(12) 0.0302(4) Uani 1 1 d . . . . .
H1GG H -0.026144 0.189101 0.362232 0.036 Uiso 1 1 calc R . . . .
H1GH H -0.082532 0.116172 0.400793 0.036 Uiso 1 1 calc R . . . .
C1D1 C -0.01255(12) 0.18486(12) 0.60344(12) 0.0292(4) Uani 1 1 d . . . . .
H1D1 H -0.026787 0.162777 0.656341 0.035 Uiso 1 1 calc R . . . .
C1D2 C -0.08508(12) 0.24600(13) 0.45105(13) 0.0322(4) Uani 1 1 d . . . . .
H1D2 H -0.146724 0.264956 0.404512 0.039 Uiso 1 1 calc R . . . .
C1E C -0.10722(12) 0.21314(13) 0.53229(13) 0.0329(4) Uani 1 1 d . . . . .
H1EA H -0.138533 0.262374 0.554685 0.040 Uiso 1 1 calc R . . . .
H1EB H -0.152340 0.160937 0.516396 0.040 Uiso 1 1 calc R . . . .
C1 C 0.16243(11) 0.25970(11) 0.43904(11) 0.0229(4) Uani 1 1 d . . . . .
O1 O 0.12449(8) 0.23958(8) 0.36137(8) 0.0282(3) Uani 1 1 d . . . . .
N2 N 0.23656(9) 0.32049(9) 0.46604(9) 0.0226(3) Uani 1 1 d . . . . .
H2 H 0.267408 0.327655 0.522729 0.027 Uiso 1 1 calc R . . . .
C2A C 0.26645(11) 0.37436(11) 0.40332(11) 0.0216(3) Uani 1 1 d . . . . .
C2B1 C 0.35562(11) 0.43323(11) 0.45519(11) 0.0235(4) Uani 1 1 d . . . . .
H2B1 H 0.410374 0.392670 0.488645 0.028 Uiso 1 1 calc R . . . .
C2B2 C 0.18405(12) 0.44043(11) 0.35102(11) 0.0244(4) Uani 1 1 d . . . . .
H2B2 H 0.125477 0.404734 0.316590 0.029 Uiso 1 1 calc R . . . .
C2G1 C 0.33009(12) 0.49668(11) 0.51968(12) 0.0271(4) Uani 1 1 d . . . . .
H2GA H 0.310344 0.460321 0.562331 0.033 Uiso 1 1 calc R . . . .
H2GB H 0.387714 0.532983 0.552821 0.033 Uiso 1 1 calc R . . . .
C2G2 C 0.38677(12) 0.49099(12) 0.39008(12) 0.0269(4) Uani 1 1 d . . . . .
H2GC H 0.445739 0.525993 0.422378 0.032 Uiso 1 1 calc R . . . .
H2GD H 0.402456 0.450879 0.347579 0.032 Uiso 1 1 calc R . . . .
C2G3 C 0.15855(12) 0.50268(11) 0.41674(12) 0.0275(4) Uani 1 1 d . . . . .
H2GE H 0.104280 0.543193 0.384506 0.033 Uiso 1 1 calc R . . . .
H2GF H 0.137412 0.465334 0.457900 0.033 Uiso 1 1 calc R . . . .
C2G4 C 0.21492(12) 0.50237(12) 0.28851(12) 0.0274(4) Uani 1 1 d . . . . .
H2GG H 0.229070 0.465160 0.243266 0.033 Uiso 1 1 calc R . . . .
H2GH H 0.161431 0.544538 0.258307 0.033 Uiso 1 1 calc R . . . .
C2D1 C 0.24710(12) 0.56002(11) 0.46884(12) 0.0282(4) Uani 1 1 d . . . . .
H2D1 H 0.229539 0.600118 0.511091 0.034 Uiso 1 1 calc R . . . .
C2D2 C 0.30505(12) 0.55634(11) 0.34050(12) 0.0280(4) Uani 1 1 d . . . . .
H2D2 H 0.326606 0.594158 0.299108 0.034 Uiso 1 1 calc R . . . .
C2E C 0.28052(14) 0.61819(12) 0.40613(12) 0.0312(4) Uani 1 1 d . . . . .
H2EA H 0.338424 0.653845 0.439855 0.037 Uiso 1 1 calc R . . . .
H2EB H 0.228465 0.661041 0.374270 0.037 Uiso 1 1 calc R . . . .
C2 C 0.29707(11) 0.30788(11) 0.34344(11) 0.0224(4) Uani 1 1 d . . . . .
O2 O 0.27542(8) 0.32043(8) 0.26400(8) 0.0294(3) Uani 1 1 d . . . . .
N3 N 0.35559(9) 0.23880(9) 0.38423(9) 0.0239(3) Uani 1 1 d . . . . .
H3 H 0.371131 0.233545 0.441603 0.029 Uiso 1 1 calc R . . . .
C3A C 0.39485(11) 0.17148(11) 0.33704(11) 0.0238(4) Uani 1 1 d . . . . .
C3B1 C 0.45608(12) 0.10157(11) 0.40552(11) 0.0264(4) Uani 1 1 d . . . . .
H3B1 H 0.413994 0.071703 0.435045 0.032 Uiso 1 1 calc R . . . .
C3B2 C 0.46335(12) 0.21610(12) 0.29360(12) 0.0274(4) Uani 1 1 d . . . . .
H3B2 H 0.426309 0.261733 0.249108 0.033 Uiso 1 1 calc R . . . .
C3G1 C 0.54159(12) 0.14857(13) 0.47515(12) 0.0311(4) Uani 1 1 d . . . . .
H3GA H 0.516772 0.194963 0.506478 0.037 Uiso 1 1 calc R . . . .
H3GB H 0.579042 0.103382 0.518771 0.037 Uiso 1 1 calc R . . . .
C3G2 C 0.49629(12) 0.02920(12) 0.35854(12) 0.0288(4) Uani 1 1 d . . . . .
H3GC H 0.532462 -0.017150 0.401458 0.035 Uiso 1 1 calc R . . . .
H3GD H 0.442032 -0.001324 0.313018 0.035 Uiso 1 1 calc R . . . .
C3G3 C 0.54776(13) 0.26335(12) 0.36410(13) 0.0334(4) Uani 1 1 d . . . . .
H3GE H 0.589698 0.294165 0.335891 0.040 Uiso 1 1 calc R . . . .
H3GF H 0.521981 0.309844 0.394572 0.040 Uiso 1 1 calc R . . . .
C3G4 C 0.50663(13) 0.14400(12) 0.24841(13) 0.0306(4) Uani 1 1 d . . . . .
H3GG H 0.453771 0.113539 0.201427 0.037 Uiso 1 1 calc R . . . .
H3GH H 0.549987 0.173663 0.221009 0.037 Uiso 1 1 calc R . . . .
C3D1 C 0.60773(13) 0.19361(13) 0.43116(13) 0.0344(4) Uani 1 1 d . . . . .
H3D1 H 0.662478 0.224997 0.476706 0.041 Uiso 1 1 calc R . . . .
C3D2 C 0.56390(12) 0.07363(12) 0.31558(12) 0.0290(4) Uani 1 1 d . . . . .
H3D2 H 0.589820 0.026200 0.285179 0.035 Uiso 1 1 calc R . . . .
C3E C 0.64817(13) 0.12035(13) 0.38574(13) 0.0341(4) Uani 1 1 d . . . . .
H3EA H 0.692326 0.148220 0.358161 0.041 Uiso 1 1 calc R . . . .
H3EB H 0.685458 0.075255 0.429557 0.041 Uiso 1 1 calc R . . . .
C3 C 0.30720(12) 0.12326(11) 0.26833(12) 0.0251(4) Uani 1 1 d . . . . .
O3 O 0.29426(8) 0.12310(8) 0.18907(8) 0.0308(3) Uani 1 1 d . . . . .
NT N 0.24831(10) 0.07914(10) 0.30257(10) 0.0302(3) Uani 1 1 d . . . . .
HT H 0.257657 0.085414 0.359013 0.036 Uiso 1 1 calc R . . . .
CT1 C 0.16900(13) 0.02090(13) 0.24980(13) 0.0329(4) Uani 1 1 d . . . . .
HT1 H 0.140527 0.048371 0.189960 0.040 Uiso 1 1 calc R . . . .
CT2 C 0.09107(14) 0.01727(14) 0.29162(14) 0.0401(5) Uani 1 1 d . . . . .
HT2A H 0.118028 -0.008661 0.350781 0.060 Uiso 1 1 calc GR . . . .
HT2B H 0.037277 -0.020627 0.255730 0.060 Uiso 1 1 calc GR . . . .
HT2C H 0.067346 0.078746 0.295488 0.060 Uiso 1 1 calc GR . . . .
CT3 C 0.20737(17) -0.07264(16) 0.23997(19) 0.0624(7) Uani 1 1 d . . . . .
HT3A H 0.256215 -0.067368 0.211106 0.094 Uiso 1 1 calc GR . . . .
HT3B H 0.153820 -0.110900 0.204257 0.094 Uiso 1 1 calc GR . . . .
HT3C H 0.236869 -0.100078 0.298194 0.094 Uiso 1 1 calc GR . . . .

loop_
_atom_site_aniso_label
_atom_site_aniso_U_11
_atom_site_aniso_U_22
_atom_site_aniso_U_33
_atom_site_aniso_U_23
_atom_site_aniso_U_13
_atom_site_aniso_U_12
C0 0.0257(9) 0.0313(9) 0.0293(11) 0.0055(8) 0.0088(7) 0.0032(7)
O0 0.0383(7) 0.0400(7) 0.0285(8) 0.0001(6) 0.0139(6) 0.0104(6)
N1 0.0219(7) 0.0291(7) 0.0214(8) -0.0014(6) 0.0059(6) 0.0015(6)
C1A 0.0203(8) 0.0261(8) 0.0222(9) 0.0006(7) 0.0058(7) 0.0003(6)
C1B1 0.0215(8) 0.0244(8) 0.0285(10) -0.0014(7) 0.0091(7) 0.0001(6)
C1B2 0.0253(8) 0.0250(8) 0.0277(10) -0.0016(7) 0.0093(7) -0.0022(7)
C1G1 0.0259(8) 0.0304(9) 0.0280(10) -0.0012(8) 0.0110(7) 0.0028(7)
C1G2 0.0234(8) 0.0301(9) 0.0323(11) 0.0035(8) 0.0084(7) 0.0030(7)
C1G3 0.0273(9) 0.0284(9) 0.0335(11) 0.0012(8) 0.0119(8) -0.0018(7)
C1G4 0.0240(9) 0.0359(10) 0.0284(10) -0.0020(8) 0.0059(7) -0.0083(7)
C1D1 0.0265(9) 0.0334(9) 0.0306(11) 0.0020(8) 0.0136(8) -0.0003(7)
C1D2 0.0198(8) 0.0383(10) 0.0353(11) 0.0023(8) 0.0050(8) 0.0004(7)
C1E 0.0231(9) 0.0355(10) 0.0413(12) 0.0007(8) 0.0123(8) -0.0011(7)
C1 0.0205(8) 0.0234(8) 0.0235(10) 0.0003(7) 0.0057(7) 0.0020(6)
O1 0.0281(6) 0.0319(6) 0.0229(7) -0.0011(5) 0.0063(5) -0.0045(5)
N2 0.0224(7) 0.0257(7) 0.0189(8) -0.0005(6) 0.0058(6) -0.0018(6)
C2A 0.0193(8) 0.0243(8) 0.0208(9) -0.0001(7) 0.0064(7) -0.0002(6)
C2B1 0.0198(8) 0.0245(8) 0.0243(9) -0.0021(7) 0.0050(7) -0.0005(6)
C2B2 0.0195(8) 0.0256(8) 0.0262(10) 0.0008(7) 0.0054(7) 0.0019(6)
C2G1 0.0270(9) 0.0273(9) 0.0255(10) -0.0037(7) 0.0068(7) -0.0031(7)
C2G2 0.0223(8) 0.0294(9) 0.0296(10) -0.0025(7) 0.0095(7) -0.0037(7)
C2G3 0.0250(9) 0.0276(9) 0.0318(11) 0.0030(7) 0.0120(8) 0.0049(7)
C2G4 0.0279(9) 0.0275(8) 0.0263(10) 0.0029(7) 0.0085(7) 0.0048(7)
C2D1 0.0303(9) 0.0270(9) 0.0291(10) -0.0026(7) 0.0123(8) 0.0017(7)
C2D2 0.0304(9) 0.0267(9) 0.0296(10) 0.0007(7) 0.0137(8) -0.0026(7)
C2E 0.0358(10) 0.0242(9) 0.0346(11) -0.0009(8) 0.0131(8) -0.0003(7)
C2 0.0177(7) 0.0244(8) 0.0244(10) -0.0013(7) 0.0059(7) -0.0015(6)
O2 0.0330(7) 0.0330(6) 0.0210(7) -0.0004(5) 0.0077(5) 0.0048(5)
N3 0.0230(7) 0.0281(7) 0.0197(8) -0.0030(6) 0.0059(6) 0.0031(6)
C3A 0.0220(8) 0.0247(8) 0.0246(10) -0.0038(7) 0.0077(7) 0.0017(6)
C3B1 0.0244(8) 0.0283(9) 0.0261(10) 0.0007(7) 0.0079(7) 0.0042(7)
C3B2 0.0247(8) 0.0281(9) 0.0314(10) 0.0005(7) 0.0120(7) 0.0015(7)
C3G1 0.0247(9) 0.0383(10) 0.0261(10) -0.0049(8) 0.0029(7) 0.0058(7)
C3G2 0.0258(9) 0.0282(9) 0.0318(11) -0.0023(8) 0.0090(8) 0.0034(7)
C3G3 0.0272(9) 0.0296(9) 0.0463(12) -0.0055(8) 0.0162(8) -0.0017(7)
C3G4 0.0291(9) 0.0350(9) 0.0317(11) -0.0016(8) 0.0154(8) 0.0023(7)
C3D1 0.0240(9) 0.0386(10) 0.0381(12) -0.0101(9) 0.0072(8) -0.0005(8)
C3D2 0.0250(9) 0.0309(9) 0.0325(11) -0.0053(8) 0.0115(8) 0.0044(7)
C3E 0.0238(9) 0.0375(10) 0.0399(12) -0.0038(9) 0.0093(8) 0.0034(8)
C3 0.0222(8) 0.0260(8) 0.0272(11) -0.0020(7) 0.0083(7) 0.0038(7)
O3 0.0298(7) 0.0380(7) 0.0230(8) -0.0027(5) 0.0070(5) 0.0003(5)
NT 0.0284(8) 0.0365(8) 0.0250(9) -0.0057(7) 0.0080(6) -0.0060(6)
CT1 0.0292(9) 0.0354(10) 0.0302(11) -0.0058(8) 0.0048(8) -0.0074(8)
CT2 0.0347(10) 0.0447(11) 0.0402(12) -0.0036(9) 0.0116(9) -0.0131(9)
CT3 0.0451(13) 0.0477(13) 0.084(2) -0.0293(13) 0.0089(13) -0.0053(11)

_geom_special_details            
;
 All esds (except the esd in the dihedral angle between two l.s. planes)
 are estimated using the full covariance matrix.  The cell esds are taken
 into account individually in the estimation of esds in distances, angles
 and torsion angles; correlations between esds in cell parameters are only
 used when they are defined by crystal symmetry.  An approximate (isotropic)
 treatment of cell esds is used for estimating esds involving l.s. planes.
;
loop_
_geom_bond_atom_site_label_1
_geom_bond_atom_site_label_2
_geom_bond_distance
_geom_bond_site_symmetry_2
_geom_bond_publ_flag
C0 H0 0.9500 . ?
C0 O0 1.229(2) . ?
C0 N1 1.329(2) . ?
N1 H1 0.8800 . ?
N1 C1A 1.469(2) . ?
C1A C1B1 1.556(2) . ?
C1A C1B2 1.548(2) . ?
C1A C1 1.543(2) . ?
C1B1 H1B1 1.0000 . ?
C1B1 C1G1 1.537(2) . ?
C1B1 C1G2 1.538(2) . ?
C1B2 H1B2 1.0000 . ?
C1B2 C1G3 1.541(2) . ?
C1B2 C1G4 1.537(2) . ?
C1G1 H1GA 0.9900 . ?
C1G1 H1GB 0.9900 . ?
C1G1 C1D1 1.530(2) . ?
C1G2 H1GC 0.9900 . ?
C1G2 H1GD 0.9900 . ?
C1G2 C1D2 1.536(2) . ?
C1G3 H1GE 0.9900 . ?
C1G3 H1GF 0.9900 . ?
C1G3 C1D1 1.536(2) . ?
C1G4 H1GG 0.9900 . ?
C1G4 H1GH 0.9900 . ?
C1G4 C1D2 1.529(3) . ?
C1D1 H1D1 1.0000 . ?
C1D1 C1E 1.530(2) . ?
C1D2 H1D2 1.0000 . ?
C1D2 C1E 1.533(3) . ?
C1E H1EA 0.9900 . ?
C1E H1EB 0.9900 . ?
C1 O1 1.225(2) . ?
C1 N2 1.361(2) . ?
N2 H2 0.8800 . ?
N2 C2A 1.466(2) . ?
C2A C2B1 1.556(2) . ?
C2A C2B2 1.559(2) . ?
C2A C2 1.546(2) . ?
C2B1 H2B1 1.0000 . ?
C2B1 C2G1 1.537(2) . ?
C2B1 C2G2 1.537(2) . ?
C2B2 H2B2 1.0000 . ?
C2B2 C2G3 1.541(2) . ?
C2B2 C2G4 1.538(2) . ?
C2G1 H2GA 0.9900 . ?
C2G1 H2GB 0.9900 . ?
C2G1 C2D1 1.533(2) . ?
C2G2 H2GC 0.9900 . ?
C2G2 H2GD 0.9900 . ?
C2G2 C2D2 1.535(2) . ?
C2G3 H2GE 0.9900 . ?
C2G3 H2GF 0.9900 . ?
C2G3 C2D1 1.539(2) . ?
C2G4 H2GG 0.9900 . ?
C2G4 H2GH 0.9900 . ?
C2G4 C2D2 1.527(2) . ?
C2D1 H2D1 1.0000 . ?
C2D1 C2E 1.528(2) . ?
C2D2 H2D2 1.0000 . ?
C2D2 C2E 1.530(2) . ?
C2E H2EA 0.9900 . ?
C2E H2EB 0.9900 . ?
C2 O2 1.228(2) . ?
C2 N3 1.351(2) . ?
N3 H3 0.8800 . ?
N3 C3A 1.481(2) . ?
C3A C3B1 1.556(2) . ?
C3A C3B2 1.552(2) . ?
C3A C3 1.556(2) . ?
C3B1 H3B1 1.0000 . ?
C3B1 C3G1 1.537(2) . ?
C3B1 C3G2 1.537(2) . ?
C3B2 H3B2 1.0000 . ?
C3B2 C3G3 1.536(2) . ?
C3B2 C3G4 1.542(2) . ?
C3G1 H3GA 0.9900 . ?
C3G1 H3GB 0.9900 . ?
C3G1 C3D1 1.533(3) . ?
C3G2 H3GC 0.9900 . ?
C3G2 H3GD 0.9900 . ?
C3G2 C3D2 1.535(2) . ?
C3G3 H3GE 0.9900 . ?
C3G3 H3GF 0.9900 . ?
C3G3 C3D1 1.536(3) . ?
C3G4 H3GG 0.9900 . ?
C3G4 H3GH 0.9900 . ?
C3G4 C3D2 1.531(3) . ?
C3D1 H3D1 1.0000 . ?
C3D1 C3E 1.533(2) . ?
C3D2 H3D2 1.0000 . ?
C3D2 C3E 1.529(2) . ?
C3E H3EA 0.9900 . ?
C3E H3EB 0.9900 . ?
C3 O3 1.229(2) . ?
C3 NT 1.340(2) . ?
NT HT 0.8800 . ?
NT CT1 1.464(2) . ?
CT1 HT1 1.0000 . ?
CT1 CT2 1.511(3) . ?
CT1 CT3 1.517(3) . ?
CT2 HT2A 0.9800 . ?
CT2 HT2B 0.9800 . ?
CT2 HT2C 0.9800 . ?
CT3 HT3A 0.9800 . ?
CT3 HT3B 0.9800 . ?
CT3 HT3C 0.9800 . ?

loop_
_geom_angle_atom_site_label_1
_geom_angle_atom_site_label_2
_geom_angle_atom_site_label_3
_geom_angle
_geom_angle_site_symmetry_1
_geom_angle_site_symmetry_3
_geom_angle_publ_flag
O0 C0 H0 116.9 . . ?
O0 C0 N1 126.23(17) . . ?
N1 C0 H0 116.9 . . ?
C0 N1 H1 118.2 . . ?
C0 N1 C1A 123.58(15) . . ?
C1A N1 H1 118.2 . . ?
N1 C1A C1B1 109.40(13) . . ?
N1 C1A C1B2 109.84(13) . . ?
N1 C1A C1 106.54(12) . . ?
C1B2 C1A C1B1 107.69(13) . . ?
C1 C1A C1B1 108.91(13) . . ?
C1 C1A C1B2 114.39(14) . . ?
C1A C1B1 H1B1 109.5 . . ?
C1G1 C1B1 C1A 110.51(13) . . ?
C1G1 C1B1 H1B1 109.5 . . ?
C1G1 C1B1 C1G2 108.74(13) . . ?
C1G2 C1B1 C1A 109.16(14) . . ?
C1G2 C1B1 H1B1 109.5 . . ?
C1A C1B2 H1B2 109.4 . . ?
C1G3 C1B2 C1A 108.55(14) . . ?
C1G3 C1B2 H1B2 109.4 . . ?
C1G4 C1B2 C1A 112.06(14) . . ?
C1G4 C1B2 H1B2 109.4 . . ?
C1G4 C1B2 C1G3 108.14(14) . . ?
C1B1 C1G1 H1GA 109.7 . . ?
C1B1 C1G1 H1GB 109.7 . . ?
H1GA C1G1 H1GB 108.2 . . ?
C1D1 C1G1 C1B1 109.65(14) . . ?
C1D1 C1G1 H1GA 109.7 . . ?
C1D1 C1G1 H1GB 109.7 . . ?
C1B1 C1G2 H1GC 109.6 . . ?
C1B1 C1G2 H1GD 109.6 . . ?
H1GC C1G2 H1GD 108.1 . . ?
C1D2 C1G2 C1B1 110.20(14) . . ?
C1D2 C1G2 H1GC 109.6 . . ?
C1D2 C1G2 H1GD 109.6 . . ?
C1B2 C1G3 H1GE 109.6 . . ?
C1B2 C1G3 H1GF 109.6 . . ?
H1GE C1G3 H1GF 108.2 . . ?
C1D1 C1G3 C1B2 110.07(14) . . ?
C1D1 C1G3 H1GE 109.6 . . ?
C1D1 C1G3 H1GF 109.6 . . ?
C1B2 C1G4 H1GG 109.8 . . ?
C1B2 C1G4 H1GH 109.8 . . ?
H1GG C1G4 H1GH 108.2 . . ?
C1D2 C1G4 C1B2 109.58(14) . . ?
C1D2 C1G4 H1GG 109.8 . . ?
C1D2 C1G4 H1GH 109.8 . . ?
C1G1 C1D1 C1G3 109.86(13) . . ?
C1G1 C1D1 H1D1 109.5 . . ?
C1G1 C1D1 C1E 108.98(15) . . ?
C1G3 C1D1 H1D1 109.5 . . ?
C1E C1D1 C1G3 109.61(15) . . ?
C1E C1D1 H1D1 109.5 . . ?
C1G2 C1D2 H1D2 109.5 . . ?
C1G4 C1D2 C1G2 108.77(14) . . ?
C1G4 C1D2 H1D2 109.5 . . ?
C1G4 C1D2 C1E 109.42(15) . . ?
C1E C1D2 C1G2 110.18(16) . . ?
C1E C1D2 H1D2 109.5 . . ?
C1D1 C1E C1D2 109.22(14) . . ?
C1D1 C1E H1EA 109.8 . . ?
C1D1 C1E H1EB 109.8 . . ?
C1D2 C1E H1EA 109.8 . . ?
C1D2 C1E H1EB 109.8 . . ?
H1EA C1E H1EB 108.3 . . ?
O1 C1 C1A 124.17(14) . . ?
O1 C1 N2 121.64(15) . . ?
N2 C1 C1A 114.16(14) . . ?
C1 N2 H2 119.1 . . ?
C1 N2 C2A 121.83(14) . . ?
C2A N2 H2 119.1 . . ?
N2 C2A C2B1 108.79(13) . . ?
N2 C2A C2B2 110.84(12) . . ?
N2 C2A C2 107.85(12) . . ?
C2B1 C2A C2B2 107.38(13) . . ?
C2 C2A C2B1 108.81(12) . . ?
C2 C2A C2B2 113.08(13) . . ?
C2A C2B1 H2B1 109.4 . . ?
C2G1 C2B1 C2A 110.63(13) . . ?
C2G1 C2B1 H2B1 109.4 . . ?
C2G1 C2B1 C2G2 108.85(13) . . ?
C2G2 C2B1 C2A 109.23(13) . . ?
C2G2 C2B1 H2B1 109.4 . . ?
C2A C2B2 H2B2 109.5 . . ?
C2G3 C2B2 C2A 108.78(14) . . ?
C2G3 C2B2 H2B2 109.5 . . ?
C2G4 C2B2 C2A 112.41(13) . . ?
C2G4 C2B2 H2B2 109.5 . . ?
C2G4 C2B2 C2G3 106.99(13) . . ?
C2B1 C2G1 H2GA 109.7 . . ?
C2B1 C2G1 H2GB 109.7 . . ?
H2GA C2G1 H2GB 108.2 . . ?
C2D1 C2G1 C2B1 109.74(14) . . ?
C2D1 C2G1 H2GA 109.7 . . ?
C2D1 C2G1 H2GB 109.7 . . ?
C2B1 C2G2 H2GC 109.6 . . ?
C2B1 C2G2 H2GD 109.6 . . ?
H2GC C2G2 H2GD 108.1 . . ?
C2D2 C2G2 C2B1 110.20(13) . . ?
C2D2 C2G2 H2GC 109.6 . . ?
C2D2 C2G2 H2GD 109.6 . . ?
C2B2 C2G3 H2GE 109.6 . . ?
C2B2 C2G3 H2GF 109.6 . . ?
H2GE C2G3 H2GF 108.1 . . ?
C2D1 C2G3 C2B2 110.38(13) . . ?
C2D1 C2G3 H2GE 109.6 . . ?
C2D1 C2G3 H2GF 109.6 . . ?
C2B2 C2G4 H2GG 109.7 . . ?
C2B2 C2G4 H2GH 109.7 . . ?
H2GG C2G4 H2GH 108.2 . . ?
C2D2 C2G4 C2B2 109.83(14) . . ?
C2D2 C2G4 H2GG 109.7 . . ?
C2D2 C2G4 H2GH 109.7 . . ?
C2G1 C2D1 C2G3 109.14(14) . . ?
C2G1 C2D1 H2D1 109.5 . . ?
C2G3 C2D1 H2D1 109.5 . . ?
C2E C2D1 C2G1 108.87(14) . . ?
C2E C2D1 C2G3 110.19(15) . . ?
C2E C2D1 H2D1 109.5 . . ?
C2G2 C2D2 H2D2 109.4 . . ?
C2G4 C2D2 C2G2 109.69(14) . . ?
C2G4 C2D2 H2D2 109.4 . . ?
C2G4 C2D2 C2E 109.26(14) . . ?
C2E C2D2 C2G2 109.67(15) . . ?
C2E C2D2 H2D2 109.4 . . ?
C2D1 C2E C2D2 109.12(14) . . ?
C2D1 C2E H2EA 109.9 . . ?
C2D1 C2E H2EB 109.9 . . ?
C2D2 C2E H2EA 109.9 . . ?
C2D2 C2E H2EB 109.9 . . ?
H2EA C2E H2EB 108.3 . . ?
O2 C2 C2A 122.10(14) . . ?
O2 C2 N3 121.39(15) . . ?
N3 C2 C2A 116.30(14) . . ?
C2 N3 H3 118.4 . . ?
C2 N3 C3A 123.16(14) . . ?
C3A N3 H3 118.4 . . ?
N3 C3A C3B1 107.98(13) . . ?
N3 C3A C3B2 111.81(13) . . ?
N3 C3A C3 107.64(12) . . ?
C3B1 C3A C3 110.08(13) . . ?
C3B2 C3A C3B1 107.26(13) . . ?
C3B2 C3A C3 112.00(14) . . ?
C3A C3B1 H3B1 109.3 . . ?
C3G1 C3B1 C3A 110.70(14) . . ?
C3G1 C3B1 H3B1 109.3 . . ?
C3G1 C3B1 C3G2 108.71(13) . . ?
C3G2 C3B1 C3A 109.49(14) . . ?
C3G2 C3B1 H3B1 109.3 . . ?
C3A C3B2 H3B2 109.5 . . ?
C3G3 C3B2 C3A 109.78(14) . . ?
C3G3 C3B2 H3B2 109.5 . . ?
C3G3 C3B2 C3G4 107.88(14) . . ?
C3G4 C3B2 C3A 110.73(14) . . ?
C3G4 C3B2 H3B2 109.5 . . ?
C3B1 C3G1 H3GA 109.7 . . ?
C3B1 C3G1 H3GB 109.7 . . ?
H3GA C3G1 H3GB 108.2 . . ?
C3D1 C3G1 C3B1 110.02(15) . . ?
C3D1 C3G1 H3GA 109.7 . . ?
C3D1 C3G1 H3GB 109.7 . . ?
C3B1 C3G2 H3GC 109.7 . . ?
C3B1 C3G2 H3GD 109.7 . . ?
H3GC C3G2 H3GD 108.2 . . ?
C3D2 C3G2 C3B1 109.90(14) . . ?
C3D2 C3G2 H3GC 109.7 . . ?
C3D2 C3G2 H3GD 109.7 . . ?
C3B2 C3G3 H3GE 109.6 . . ?
C3B2 C3G3 H3GF 109.6 . . ?
H3GE C3G3 H3GF 108.1 . . ?
C3D1 C3G3 C3B2 110.17(14) . . ?
C3D1 C3G3 H3GE 109.6 . . ?
C3D1 C3G3 H3GF 109.6 . . ?
C3B2 C3G4 H3GG 109.6 . . ?
C3B2 C3G4 H3GH 109.6 . . ?
H3GG C3G4 H3GH 108.1 . . ?
C3D2 C3G4 C3B2 110.24(15) . . ?
C3D2 C3G4 H3GG 109.6 . . ?
C3D2 C3G4 H3GH 109.6 . . ?
C3G1 C3D1 C3G3 108.46(14) . . ?
C3G1 C3D1 H3D1 109.6 . . ?
C3G1 C3D1 C3E 108.89(15) . . ?
C3G3 C3D1 H3D1 109.6 . . ?
C3E C3D1 C3G3 110.81(16) . . ?
C3E C3D1 H3D1 109.6 . . ?
C3G2 C3D2 H3D2 109.5 . . ?
C3G4 C3D2 C3G2 109.09(14) . . ?
C3G4 C3D2 H3D2 109.5 . . ?
C3E C3D2 C3G2 109.86(15) . . ?
C3E C3D2 C3G4 109.40(15) . . ?
C3E C3D2 H3D2 109.5 . . ?
C3D1 C3E H3EA 109.9 . . ?
C3D1 C3E H3EB 109.9 . . ?
C3D2 C3E C3D1 109.06(14) . . ?
C3D2 C3E H3EA 109.9 . . ?
C3D2 C3E H3EB 109.9 . . ?
H3EA C3E H3EB 108.3 . . ?
O3 C3 C3A 122.93(15) . . ?
O3 C3 NT 122.32(16) . . ?
NT C3 C3A 114.72(15) . . ?
C3 NT HT 118.7 . . ?
C3 NT CT1 122.62(15) . . ?
CT1 NT HT 118.7 . . ?
NT CT1 HT1 108.4 . . ?
NT CT1 CT2 109.33(15) . . ?
NT CT1 CT3 110.16(16) . . ?
CT2 CT1 HT1 108.4 . . ?
CT2 CT1 CT3 112.15(18) . . ?
CT3 CT1 HT1 108.4 . . ?
CT1 CT2 HT2A 109.5 . . ?
CT1 CT2 HT2B 109.5 . . ?
CT1 CT2 HT2C 109.5 . . ?
HT2A CT2 HT2B 109.5 . . ?
HT2A CT2 HT2C 109.5 . . ?
HT2B CT2 HT2C 109.5 . . ?
CT1 CT3 HT3A 109.5 . . ?
CT1 CT3 HT3B 109.5 . . ?
CT1 CT3 HT3C 109.5 . . ?
HT3A CT3 HT3B 109.5 . . ?
HT3A CT3 HT3C 109.5 . . ?
HT3B CT3 HT3C 109.5 . . ?

loop_
_geom_hbond_atom_site_label_D
_geom_hbond_atom_site_label_H
_geom_hbond_atom_site_label_A
_geom_hbond_distance_DH
_geom_hbond_distance_HA
_geom_hbond_distance_DA
_geom_hbond_angle_DHA
_geom_hbond_site_symmetry_A
_geom_hbond_publ_flag
N1 H1 O2 0.88 1.99 2.7448(18) 143.2 4_566 yes
N1 H1 O3 0.88 2.61 3.1839(19) 123.8 4_566 yes
N3 H3 O0 0.88 2.61 3.1147(19) 117.7 . yes
NT HT O0 0.88 2.21 3.094(2) 177.2 . yes

loop_
_geom_torsion_atom_site_label_1
_geom_torsion_atom_site_label_2
_geom_torsion_atom_site_label_3
_geom_torsion_atom_site_label_4
_geom_torsion
_geom_torsion_site_symmetry_1
_geom_torsion_site_symmetry_2
_geom_torsion_site_symmetry_3
_geom_torsion_site_symmetry_4
_geom_torsion_publ_flag
C0 N1 C1A C1B1 -170.35(15) . . . . ?
C0 N1 C1A C1B2 71.64(19) . . . . ?
C0 N1 C1A C1 -52.77(19) . . . . ?
O0 C0 N1 C1A 5.4(3) . . . . ?
N1 C1A C1B1 C1G1 -58.55(17) . . . . ?
N1 C1A C1B1 C1G2 -178.10(13) . . . . ?
N1 C1A C1B2 C1G3 57.78(17) . . . . ?
N1 C1A C1B2 C1G4 177.14(13) . . . . ?
N1 C1A C1 O1 133.00(16) . . . . ?
N1 C1A C1 N2 -48.77(17) . . . . ?
C1A C1B1 C1G1 C1D1 -59.25(17) . . . . ?
C1A C1B1 C1G2 C1D2 62.23(18) . . . . ?
C1A C1B2 C1G3 C1D1 61.87(17) . . . . ?
C1A C1B2 C1G4 C1D2 -58.84(18) . . . . ?
C1A C1 N2 C2A -169.85(13) . . . . ?
C1B1 C1A C1B2 C1G3 -61.28(17) . . . . ?
C1B1 C1A C1B2 C1G4 58.08(18) . . . . ?
C1B1 C1A C1 O1 -109.08(17) . . . . ?
C1B1 C1A C1 N2 69.14(17) . . . . ?
C1B1 C1G1 C1D1 C1G3 57.94(18) . . . . ?
C1B1 C1G1 C1D1 C1E -62.17(17) . . . . ?
C1B1 C1G2 C1D2 C1G4 -61.66(19) . . . . ?
C1B1 C1G2 C1D2 C1E 58.28(18) . . . . ?
C1B2 C1A C1B1 C1G1 60.79(17) . . . . ?
C1B2 C1A C1B1 C1G2 -58.76(17) . . . . ?
C1B2 C1A C1 O1 11.4(2) . . . . ?
C1B2 C1A C1 N2 -170.33(13) . . . . ?
C1B2 C1G3 C1D1 C1G1 -59.91(19) . . . . ?
C1B2 C1G3 C1D1 C1E 59.81(18) . . . . ?
C1B2 C1G4 C1D2 C1G2 58.78(19) . . . . ?
C1B2 C1G4 C1D2 C1E -61.62(18) . . . . ?
C1G1 C1B1 C1G2 C1D2 -58.41(18) . . . . ?
C1G1 C1D1 C1E C1D2 60.89(19) . . . . ?
C1G2 C1B1 C1G1 C1D1 60.56(17) . . . . ?
C1G2 C1D2 C1E C1D1 -59.15(19) . . . . ?
C1G3 C1B2 C1G4 C1D2 60.76(18) . . . . ?
C1G3 C1D1 C1E C1D2 -59.37(19) . . . . ?
C1G4 C1B2 C1G3 C1D1 -59.91(18) . . . . ?
C1G4 C1D2 C1E C1D1 60.39(19) . . . . ?
C1 C1A C1B1 C1G1 -174.64(13) . . . . ?
C1 C1A C1B1 C1G2 65.81(16) . . . . ?
C1 C1A C1B2 C1G3 177.51(13) . . . . ?
C1 C1A C1B2 C1G4 -63.13(18) . . . . ?
C1 N2 C2A C2B1 -177.32(13) . . . . ?
C1 N2 C2A C2B2 64.82(18) . . . . ?
C1 N2 C2A C2 -59.46(18) . . . . ?
O1 C1 N2 C2A 8.4(2) . . . . ?
N2 C2A C2B1 C2G1 -59.47(17) . . . . ?
N2 C2A C2B1 C2G2 -179.26(12) . . . . ?
N2 C2A C2B2 C2G3 58.18(17) . . . . ?
N2 C2A C2B2 C2G4 176.47(13) . . . . ?
N2 C2A C2 O2 139.09(15) . . . . ?
N2 C2A C2 N3 -45.97(17) . . . . ?
C2A C2B1 C2G1 C2D1 -60.23(18) . . . . ?
C2A C2B1 C2G2 C2D2 62.47(17) . . . . ?
C2A C2B2 C2G3 C2D1 61.71(17) . . . . ?
C2A C2B2 C2G4 C2D2 -57.36(18) . . . . ?
C2A C2 N3 C3A -177.35(13) . . . . ?
C2B1 C2A C2B2 C2G3 -60.53(16) . . . . ?
C2B1 C2A C2B2 C2G4 57.76(17) . . . . ?
C2B1 C2A C2 O2 -103.06(17) . . . . ?
C2B1 C2A C2 N3 71.87(17) . . . . ?
C2B1 C2G1 C2D1 C2G3 58.64(18) . . . . ?
C2B1 C2G1 C2D1 C2E -61.67(17) . . . . ?
C2B1 C2G2 C2D2 C2G4 -60.90(18) . . . . ?
C2B1 C2G2 C2D2 C2E 59.11(18) . . . . ?
C2B2 C2A C2B1 C2G1 60.56(17) . . . . ?
C2B2 C2A C2B1 C2G2 -59.24(16) . . . . ?
C2B2 C2A C2 O2 16.2(2) . . . . ?
C2B2 C2A C2 N3 -168.90(13) . . . . ?
C2B2 C2G3 C2D1 C2G1 -60.18(18) . . . . ?
C2B2 C2G3 C2D1 C2E 59.32(18) . . . . ?
C2B2 C2G4 C2D2 C2G2 57.25(18) . . . . ?
C2B2 C2G4 C2D2 C2E -63.01(17) . . . . ?
C2G1 C2B1 C2G2 C2D2 -58.42(17) . . . . ?
C2G1 C2D1 C2E C2D2 61.49(18) . . . . ?
C2G2 C2B1 C2G1 C2D1 59.79(17) . . . . ?
C2G2 C2D2 C2E C2D1 -60.32(18) . . . . ?
C2G3 C2B2 C2G4 C2D2 61.98(17) . . . . ?
C2G3 C2D1 C2E C2D2 -58.17(18) . . . . ?
C2G4 C2B2 C2G3 C2D1 -59.95(17) . . . . ?
C2G4 C2D2 C2E C2D1 59.94(18) . . . . ?
C2 C2A C2B1 C2G1 -176.72(13) . . . . ?
C2 C2A C2B1 C2G2 63.48(16) . . . . ?
C2 C2A C2B2 C2G3 179.43(13) . . . . ?
C2 C2A C2B2 C2G4 -62.28(17) . . . . ?
C2 N3 C3A C3B1 -178.39(14) . . . . ?
C2 N3 C3A C3B2 63.84(19) . . . . ?
C2 N3 C3A C3 -59.58(19) . . . . ?
O2 C2 N3 C3A -2.4(2) . . . . ?
N3 C3A C3B1 C3G1 -61.40(17) . . . . ?
N3 C3A C3B1 C3G2 178.76(13) . . . . ?
N3 C3A C3B2 C3G3 58.53(17) . . . . ?
N3 C3A C3B2 C3G4 177.54(14) . . . . ?
N3 C3A C3 O3 121.89(16) . . . . ?
N3 C3A C3 NT -60.22(18) . . . . ?
C3A C3B1 C3G1 C3D1 -60.35(18) . . . . ?
C3A C3B1 C3G2 C3D2 62.25(18) . . . . ?
C3A C3B2 C3G3 C3D1 61.88(18) . . . . ?
C3A C3B2 C3G4 C3D2 -59.36(18) . . . . ?
C3A C3 NT CT1 -172.47(15) . . . . ?
C3B1 C3A C3B2 C3G3 -59.67(17) . . . . ?
C3B1 C3A C3B2 C3G4 59.34(18) . . . . ?
C3B1 C3A C3 O3 -120.65(17) . . . . ?
C3B1 C3A C3 NT 57.24(18) . . . . ?
C3B1 C3G1 C3D1 C3G3 59.42(19) . . . . ?
C3B1 C3G1 C3D1 C3E -61.25(19) . . . . ?
C3B1 C3G2 C3D2 C3G4 -60.22(18) . . . . ?
C3B1 C3G2 C3D2 C3E 59.69(18) . . . . ?
C3B2 C3A C3B1 C3G1 59.26(17) . . . . ?
C3B2 C3A C3B1 C3G2 -60.58(17) . . . . ?
C3B2 C3A C3 O3 -1.4(2) . . . . ?
C3B2 C3A C3 NT 176.48(14) . . . . ?
C3B2 C3G3 C3D1 C3G1 -60.51(19) . . . . ?
C3B2 C3G3 C3D1 C3E 58.96(19) . . . . ?
C3B2 C3G4 C3D2 C3G2 58.42(18) . . . . ?
C3B2 C3G4 C3D2 C3E -61.78(18) . . . . ?
C3G1 C3B1 C3G2 C3D2 -58.80(18) . . . . ?
C3G1 C3D1 C3E C3D2 60.9(2) . . . . ?
C3G2 C3B1 C3G1 C3D1 59.95(18) . . . . ?
C3G2 C3D2 C3E C3D1 -60.37(19) . . . . ?
C3G3 C3B2 C3G4 C3D2 60.79(18) . . . . ?
C3G3 C3D1 C3E C3D2 -58.4(2) . . . . ?
C3G4 C3B2 C3G3 C3D1 -58.87(18) . . . . ?
C3G4 C3D2 C3E C3D1 59.35(19) . . . . ?
C3 C3A C3B1 C3G1 -178.65(13) . . . . ?
C3 C3A C3B1 C3G2 61.51(17) . . . . ?
C3 C3A C3B2 C3G3 179.45(13) . . . . ?
C3 C3A C3B2 C3G4 -61.55(18) . . . . ?
C3 NT CT1 CT2 -153.65(17) . . . . ?
C3 NT CT1 CT3 82.7(2) . . . . ?
O3 C3 NT CT1 5.4(3) . . . . ?

_shelx_res_file                  
;
TITL lub1333_a.res in P2(1)/c
    lub1333.res
    created by SHELXL-2018/3 at 09:37:47 on 19-Dec-2018
REM Old TITL lub1333 in P2(1)/c
REM SHELXT solution in P2(1)/c
REM R1 0.142, Rweak 0.003, Alpha 0.020, Orientation as input
REM Formula found by SHELXT: C37 N4 O4
CELL 1.34139 14.6463 14.7404 16.1538 90 109.735 90
ZERR 4 0.0006 0.0006 0.0007 0 0.002 0
LATT 1
SYMM -X,0.5+Y,0.5-Z
SFAC C H N O
DISP C 0.0137 0.0067 57.1
DISP H -0 0 0.648
DISP N 0.0241 0.0134 109.9
DISP O 0.0387 0.0241 193.4
UNIT 148 216 16 16
EQIV $1 +X,0.5-Y,0.5+Z

L.S. 10
PLAN  10
SIZE 0.03 0.06 0.35
TEMP -123
HTAB N1 O2_$1
HTAB N1 O3_$1
HTAB N3 O0
HTAB NT O0
CONF
BOND $H
LIST 4
HTAB
MORE -1
WPDB
fmap 2
acta
REM <olex2.extras>
REM <HklSrc "%.\\lub1333.hkl">
REM </olex2.extras>

WGHT    0.033800    2.250400
EXTI    0.001926
FVAR       0.49410
C0    1    0.284018    0.137821    0.571755    11.00000    0.02574    0.03126 =
         0.02935    0.00551    0.00877    0.00319
AFIX  43
H0    2    0.335821    0.119404    0.622568    11.00000   -1.20000
AFIX   0
O0    4    0.283991    0.107878    0.500770    11.00000    0.03828    0.04000 =
         0.02850    0.00013    0.01392    0.01039
N1    3    0.218514    0.193505    0.584248    11.00000    0.02191    0.02909 =
         0.02140   -0.00142    0.00595    0.00149
AFIX  43
H1    2    0.228748    0.214430    0.637649    11.00000   -1.20000
AFIX   0
C1A   1    0.129979    0.222036    0.513814    11.00000    0.02029    0.02608 =
         0.02221    0.00060    0.00581    0.00026
C1B1  1    0.079839    0.299284    0.548286    11.00000    0.02153    0.02441 =
         0.02852   -0.00138    0.00905    0.00006
AFIX  13
H1B1  2    0.124135    0.352896    0.564997    11.00000   -1.20000
AFIX   0
C1B2  1    0.058003    0.141602    0.486552    11.00000    0.02529    0.02502 =
         0.02774   -0.00162    0.00935   -0.00223
AFIX  13
H1B2  2    0.088262    0.091076    0.463572    11.00000   -1.20000
AFIX   0
C1G1  1    0.055061    0.267018    0.628655    11.00000    0.02589    0.03044 =
         0.02800   -0.00119    0.01102    0.00278
AFIX  23
H1GA  2    0.115322    0.250338    0.676761    11.00000   -1.20000
H1GB  2    0.023084    0.316649    0.649851    11.00000   -1.20000
AFIX   0
C1G2  1   -0.014615    0.326649    0.475249    11.00000    0.02335    0.03007 =
         0.03227    0.00349    0.00837    0.00297
AFIX  23
H1GC  2   -0.045166    0.377963    0.495623    11.00000   -1.20000
H1GD  2    0.000174    0.346716    0.422668    11.00000   -1.20000
AFIX   0
C1G3  1    0.035805    0.108639    0.568290    11.00000    0.02729    0.02837 =
         0.03353    0.00123    0.01189   -0.00183
AFIX  23
H1GE  2   -0.007833    0.055358    0.552647    11.00000   -1.20000
H1GF  2    0.096763    0.089933    0.614489    11.00000   -1.20000
AFIX   0
C1G4  1   -0.038236    0.169001    0.416089    11.00000    0.02399    0.03593 =
         0.02837   -0.00198    0.00594   -0.00825
AFIX  23
H1GG  2   -0.026144    0.189101    0.362232    11.00000   -1.20000
H1GH  2   -0.082532    0.116172    0.400793    11.00000   -1.20000
AFIX   0
C1D1  1   -0.012553    0.184859    0.603440    11.00000    0.02651    0.03341 =
         0.03057    0.00199    0.01357   -0.00034
AFIX  13
H1D1  2   -0.026787    0.162777    0.656341    11.00000   -1.20000
AFIX   0
C1D2  1   -0.085078    0.245997    0.451046    11.00000    0.01976    0.03829 =
         0.03532    0.00233    0.00498    0.00040
AFIX  13
H1D2  2   -0.146724    0.264956    0.404512    11.00000   -1.20000
AFIX   0
C1E   1   -0.107218    0.213137    0.532287    11.00000    0.02308    0.03548 =
         0.04131    0.00068    0.01228   -0.00114
AFIX  23
H1EA  2   -0.138533    0.262374    0.554685    11.00000   -1.20000
H1EB  2   -0.152340    0.160937    0.516396    11.00000   -1.20000
AFIX   0
C1    1    0.162430    0.259698    0.439043    11.00000    0.02046    0.02340 =
         0.02348    0.00033    0.00574    0.00204
O1    4    0.124490    0.239585    0.361373    11.00000    0.02808    0.03188 =
         0.02286   -0.00115    0.00633   -0.00446
N2    3    0.236564    0.320491    0.466041    11.00000    0.02242    0.02566 =
         0.01891   -0.00048    0.00583   -0.00183
AFIX  43
H2    2    0.267408    0.327655    0.522729    11.00000   -1.20000
AFIX   0
C2A   1    0.266454    0.374360    0.403315    11.00000    0.01932    0.02426 =
         0.02081   -0.00008    0.00643   -0.00017
C2B1  1    0.355616    0.433230    0.455189    11.00000    0.01977    0.02454 =
         0.02427   -0.00207    0.00496   -0.00053
AFIX  13
H2B1  2    0.410374    0.392670    0.488645    11.00000   -1.20000
AFIX   0
C2B2  1    0.184052    0.440435    0.351017    11.00000    0.01955    0.02555 =
         0.02617    0.00078    0.00537    0.00194
AFIX  13
H2B2  2    0.125477    0.404734    0.316590    11.00000   -1.20000
AFIX   0
C2G1  1    0.330094    0.496676    0.519681    11.00000    0.02698    0.02733 =
         0.02555   -0.00368    0.00681   -0.00309
AFIX  23
H2GA  2    0.310344    0.460321    0.562331    11.00000   -1.20000
H2GB  2    0.387714    0.532983    0.552821    11.00000   -1.20000
AFIX   0
C2G2  1    0.386772    0.490986    0.390078    11.00000    0.02226    0.02936 =
         0.02957   -0.00247    0.00950   -0.00367
AFIX  23
H2GC  2    0.445739    0.525993    0.422378    11.00000   -1.20000
H2GD  2    0.402456    0.450879    0.347579    11.00000   -1.20000
AFIX   0
C2G3  1    0.158554    0.502679    0.416737    11.00000    0.02502    0.02755 =
         0.03177    0.00303    0.01196    0.00492
AFIX  23
H2GE  2    0.104280    0.543193    0.384506    11.00000   -1.20000
H2GF  2    0.137412    0.465334    0.457900    11.00000   -1.20000
AFIX   0
C2G4  1    0.214921    0.502365    0.288508    11.00000    0.02792    0.02747 =
         0.02631    0.00285    0.00851    0.00475
AFIX  23
H2GG  2    0.229070    0.465160    0.243266    11.00000   -1.20000
H2GH  2    0.161431    0.544538    0.258307    11.00000   -1.20000
AFIX   0
C2D1  1    0.247099    0.560019    0.468836    11.00000    0.03026    0.02697 =
         0.02912   -0.00257    0.01228    0.00168
AFIX  13
H2D1  2    0.229539    0.600118    0.511091    11.00000   -1.20000
AFIX   0
C2D2  1    0.305048    0.556345    0.340498    11.00000    0.03036    0.02671 =
         0.02956    0.00068    0.01368   -0.00264
AFIX  13
H2D2  2    0.326606    0.594158    0.299108    11.00000   -1.20000
AFIX   0
C2E   1    0.280523    0.618194    0.406130    11.00000    0.03580    0.02424 =
         0.03459   -0.00088    0.01308   -0.00032
AFIX  23
H2EA  2    0.338424    0.653845    0.439855    11.00000   -1.20000
H2EB  2    0.228465    0.661041    0.374270    11.00000   -1.20000
AFIX   0
C2    1    0.297072    0.307883    0.343444    11.00000    0.01766    0.02437 =
         0.02436   -0.00127    0.00592   -0.00150
O2    4    0.275416    0.320432    0.264000    11.00000    0.03300    0.03301 =
         0.02104   -0.00043    0.00773    0.00480
N3    3    0.355589    0.238799    0.384225    11.00000    0.02305    0.02808 =
         0.01968   -0.00301    0.00588    0.00314
AFIX  43
H3    2    0.371131    0.233545    0.441603    11.00000   -1.20000
AFIX   0
C3A   1    0.394846    0.171478    0.337040    11.00000    0.02197    0.02472 =
         0.02462   -0.00383    0.00772    0.00170
C3B1  1    0.456083    0.101575    0.405517    11.00000    0.02437    0.02826 =
         0.02610    0.00072    0.00785    0.00417
AFIX  13
H3B1  2    0.413994    0.071703    0.435045    11.00000   -1.20000
AFIX   0
C3B2  1    0.463355    0.216102    0.293600    11.00000    0.02465    0.02814 =
         0.03136    0.00052    0.01200    0.00151
AFIX  13
H3B2  2    0.426309    0.261733    0.249108    11.00000   -1.20000
AFIX   0
C3G1  1    0.541588    0.148570    0.475149    11.00000    0.02471    0.03829 =
         0.02606   -0.00495    0.00288    0.00582
AFIX  23
H3GA  2    0.516772    0.194963    0.506478    11.00000   -1.20000
H3GB  2    0.579042    0.103382    0.518771    11.00000   -1.20000
AFIX   0
C3G2  1    0.496294    0.029202    0.358538    11.00000    0.02580    0.02816 =
         0.03175   -0.00233    0.00898    0.00335
AFIX  23
H3GC  2    0.532462   -0.017150    0.401458    11.00000   -1.20000
H3GD  2    0.442032   -0.001324    0.313018    11.00000   -1.20000
AFIX   0
C3G3  1    0.547764    0.263354    0.364098    11.00000    0.02716    0.02965 =
         0.04632   -0.00550    0.01621   -0.00172
AFIX  23
H3GE  2    0.589698    0.294165    0.335891    11.00000   -1.20000
H3GF  2    0.521981    0.309844    0.394572    11.00000   -1.20000
AFIX   0
C3G4  1    0.506628    0.144002    0.248406    11.00000    0.02907    0.03501 =
         0.03166   -0.00164    0.01544    0.00235
AFIX  23
H3GG  2    0.453771    0.113539    0.201427    11.00000   -1.20000
H3GH  2    0.549987    0.173663    0.221009    11.00000   -1.20000
AFIX   0
C3D1  1    0.607725    0.193608    0.431161    11.00000    0.02404    0.03857 =
         0.03814   -0.01005    0.00722   -0.00053
AFIX  13
H3D1  2    0.662478    0.224997    0.476706    11.00000   -1.20000
AFIX   0
C3D2  1    0.563900    0.073628    0.315583    11.00000    0.02501    0.03093 =
         0.03250   -0.00528    0.01148    0.00440
AFIX  13
H3D2  2    0.589820    0.026200    0.285179    11.00000   -1.20000
AFIX   0
C3E   1    0.648167    0.120351    0.385739    11.00000    0.02380    0.03752 =
         0.03989   -0.00382    0.00928    0.00337
AFIX  23
H3EA  2    0.692326    0.148220    0.358161    11.00000   -1.20000
H3EB  2    0.685458    0.075255    0.429557    11.00000   -1.20000
AFIX   0
C3    1    0.307203    0.123261    0.268332    11.00000    0.02220    0.02597 =
         0.02721   -0.00201    0.00829    0.00379
O3    4    0.294258    0.123098    0.189067    11.00000    0.02983    0.03798 =
         0.02300   -0.00267    0.00697    0.00032
NT    3    0.248307    0.079141    0.302567    11.00000    0.02840    0.03646 =
         0.02505   -0.00569    0.00797   -0.00596
AFIX  43
HT    2    0.257657    0.085414    0.359013    11.00000   -1.20000
AFIX   0
CT1   1    0.168998    0.020897    0.249798    11.00000    0.02925    0.03538 =
         0.03020   -0.00576    0.00476   -0.00736
AFIX  13
HT1   2    0.140527    0.048371    0.189960    11.00000   -1.20000
AFIX   0
CT2   1    0.091066    0.017270    0.291623    11.00000    0.03470    0.04470 =
         0.04021   -0.00357    0.01158   -0.01309
AFIX 137
HT2A  2    0.118028   -0.008661    0.350781    11.00000   -1.50000
HT2B  2    0.037277   -0.020627    0.255730    11.00000   -1.50000
HT2C  2    0.067346    0.078746    0.295488    11.00000   -1.50000
AFIX   0
CT3   1    0.207373   -0.072644    0.239968    11.00000    0.04506    0.04774 =
         0.08450   -0.02933    0.00890   -0.00530
AFIX 137
HT3A  2    0.256215   -0.067368    0.211106    11.00000   -1.50000
HT3B  2    0.153820   -0.110900    0.204257    11.00000   -1.50000
HT3C  2    0.236869   -0.100078    0.298194    11.00000   -1.50000
AFIX   0
HKLF 4


REM  lub1333_a.res in P2(1)/c
REM wR2 = 0.1134, GooF = S = 1.057, Restrained GooF = 1.057 for all data
REM R1 = 0.0469 for 5092 Fo > 4sig(Fo) and 0.0655 for all 6452 data
REM 409 parameters refined using 0 restraints

END

WGHT      0.0337      2.2474

REM Instructions for potential hydrogen bonds
HTAB N1 O2_$1
HTAB N1 O3_$1
HTAB C1B1 O3_$1
HTAB C2B2 O1
HTAB N3 O0
HTAB C3B1 O0
HTAB C3B2 O2
HTAB NT O0
HTAB CT2 O1

REM Highest difference peak  0.268,  deepest hole -0.328,  1-sigma level  0.046
Q1    1   0.3352  0.2129  0.4311  11.00000  0.05    0.27
Q2    1   0.2720 -0.1153  0.2506  11.00000  0.05    0.22
Q3    1   0.3367  0.4585  0.4859  11.00000  0.05    0.21
Q4    1   0.0705  0.2806  0.5926  11.00000  0.05    0.19
Q5    1   0.4360  0.1900  0.3213  11.00000  0.05    0.19
Q6    1   0.3142  0.3978  0.4310  11.00000  0.05    0.18
Q7    1   0.2879  0.5261  0.4946  11.00000  0.05    0.18
Q8    1   0.0327  0.2191  0.6190  11.00000  0.05    0.18
Q9    1   0.3010  0.5797  0.3819  11.00000  0.05    0.18
Q10   1   0.1385  0.2451  0.4777  11.00000  0.05    0.17
;
_shelx_res_checksum              42029
_olex2_exptl_crystal_mounting_method 'mounted on a cryoloop'
_olex2_submission_special_instructions 'No special instructions were received'
####################################################################### 
# 
# This file contains crystal structure data downloaded from the 
# Cambridge Structural Database (CSD) hosted by the Cambridge 
# Crystallographic Data Centre (CCDC).
# 
# Full information about CCDC data access policies and citation 
# guidelines are available at http://www.ccdc.cam.ac.uk/access/V1 
# 
# Audit and citation data items may have been added by the CCDC. 
# Please retain this information to preserve the provenance of 
# this file and to allow appropriate attribution of the data. 
# 
#######################################################################

data_lub125
_database_code_depnum_ccdc_archive 'CCDC 1906517'
loop_
_audit_author_name
_audit_author_address
'Thierry Maris'
;University of Montreal
Canada
;
_audit_update_record             
;
2019-03-29 deposited with the CCDC.	2019-06-10 downloaded from the CCDC.
;
_audit_creation_date             2018-06-22
_audit_creation_method           
;
Olex2 1.2
(compiled 2018.05.29 svn.r3508 for OlexSys, GUI svn.r5506)
;
_shelx_SHELXL_version_number     2018/3
_chemical_name_common            'HCO-(Adm)3-NHtBu bis-DMSO solvate'
_chemical_name_systematic        ?
_chemical_formula_moiety         'C38 H56 N4 O4, 2(C2 H6 O S)'
_chemical_formula_sum            'C42 H68 N4 O6 S2'
_chemical_formula_weight         789.12
_chemical_melting_point          ?
loop_
_atom_type_symbol
_atom_type_description
_atom_type_scat_dispersion_real
_atom_type_scat_dispersion_imag
_atom_type_scat_source
C C 0.0139 0.0070 'International Tables Vol C Tables 4.2.6.8 and 6.1.1.4'
H H 0.0000 0.0000 'International Tables Vol C Tables 4.2.6.8 and 6.1.1.4'
N N 0.0241 0.0136 'International Tables Vol C Tables 4.2.6.8 and 6.1.1.4'
O O 0.0390 0.0250 'International Tables Vol C Tables 4.2.6.8 and 6.1.1.4'
S S 0.2924 0.4247 'International Tables Vol C Tables 4.2.6.8 and 6.1.1.4'

_shelx_space_group_comment       
;
The symmetry employed for this shelxl refinement is uniquely defined
by the following loop, which should always be used as a source of
symmetry information in preference to the above space-group names.
They are only intended as comments.
;
_space_group_crystal_system      orthorhombic
_space_group_IT_number           60
_space_group_name_H-M_alt        'P b c n'
_space_group_name_Hall           '-P 2n 2ab'
loop_
_space_group_symop_operation_xyz
'x, y, z'
'-x+1/2, -y+1/2, z+1/2'
'-x, y, -z+1/2'
'x+1/2, -y+1/2, -z'
'-x, -y, -z'
'x-1/2, y-1/2, -z-1/2'
'x, -y, z-1/2'
'-x-1/2, y-1/2, z'

_cell_length_a                   9.8603(3)
_cell_length_b                   43.0350(14)
_cell_length_c                   38.9591(12)
_cell_angle_alpha                90
_cell_angle_beta                 90
_cell_angle_gamma                90
_cell_volume                     16531.8(9)
_cell_formula_units_Z            16
_cell_measurement_reflns_used    9479
_cell_measurement_temperature    150
_cell_measurement_theta_max      60.685
_cell_measurement_theta_min      2.663
_shelx_estimated_absorpt_T_max   0.941
_shelx_estimated_absorpt_T_min   0.698
_exptl_absorpt_coefficient_mu    1.022
_exptl_absorpt_correction_T_max  0.7519
_exptl_absorpt_correction_T_min  0.6365
_exptl_absorpt_correction_type   multi-scan
_exptl_absorpt_process_details   
'SADABS-2016/2 (Bruker,2016/2) was used for absorption correction. wR2(int) was 0.1430 before and 0.0731 after correction. The Ratio of minimum to maximum transmission is 0.8465. The \l/2 correction factor is Not present.'
_exptl_absorpt_special_details   ?
_exptl_crystal_colour            'clear light colourless'
_exptl_crystal_colour_lustre     clear
_exptl_crystal_colour_modifier   light
_exptl_crystal_colour_primary    colourless
_exptl_crystal_density_diffrn    1.268
_exptl_crystal_density_meas      ?
_exptl_crystal_density_method    ?
_exptl_crystal_description       Plate
_exptl_crystal_F_000             6848
_exptl_crystal_recrystallization_method 
'Re-crystallisation from solvent: dimethylsulfoxide'
_exptl_crystal_size_max          0.38
_exptl_crystal_size_mid          0.13
_exptl_crystal_size_min          0.06
_exptl_special_details           
;
X-ray crystallographic data for I were collected from a single crystal
sample, which was mounted on a loop fiber. Data were collected using
a Bruker Venture diffractometer equipped with a Photon 100 CMOS Detector,
a Helios MX optics and a Kappa goniometer. The crystal-to-detector distance 
was 4.0 cm, and the data collection was carried out in 1024 x 1024 pixel mode.
;
_exptl_transmission_factor_max   ?
_exptl_transmission_factor_min   ?
_diffrn_reflns_av_R_equivalents  0.0575
_diffrn_reflns_av_unetI/netI     0.0229
_diffrn_reflns_Laue_measured_fraction_full 1.000
_diffrn_reflns_Laue_measured_fraction_max 0.998
_diffrn_reflns_limit_h_max       12
_diffrn_reflns_limit_h_min       -12
_diffrn_reflns_limit_k_max       55
_diffrn_reflns_limit_k_min       -55
_diffrn_reflns_limit_l_max       50
_diffrn_reflns_limit_l_min       -50
_diffrn_reflns_number            305415
_diffrn_reflns_point_group_measured_fraction_full 1.000
_diffrn_reflns_point_group_measured_fraction_max 0.998
_diffrn_reflns_theta_full        53.594
_diffrn_reflns_theta_max         60.798
_diffrn_reflns_theta_min         1.786
_diffrn_ambient_temperature      150
_diffrn_detector                 'CMOS Area detector'
_diffrn_detector_area_resol_mean 10.24
_diffrn_detector_type            'Bruker Photon 100 CMOS Detector'
_diffrn_measured_fraction_theta_full 1.000
_diffrn_measured_fraction_theta_max 0.998
_diffrn_measurement_device       'k-geometry diffractometer'
_diffrn_measurement_device_type  'Bruker Venture Metaljet'
_diffrn_measurement_method       '\w and \f scans'
_diffrn_radiation_collimation    'Focusing mirrors'
_diffrn_radiation_monochromator  'Helios MX Mirror Optics'
_diffrn_radiation_probe          X-ray
_diffrn_radiation_type           GaK\a
_diffrn_radiation_wavelength     1.34139
_diffrn_source                   'Metal Jet'
_diffrn_source_target            Ga
_diffrn_source_type              'Gallium Liquid Metal Jet Source'
_reflns_Friedel_coverage         0.000
_reflns_Friedel_fraction_full    .
_reflns_Friedel_fraction_max     .
_reflns_number_gt                16562
_reflns_number_total             19053
_reflns_special_details          
;
 Reflections were merged by SHELXL according to the crystal
 class for the calculation of statistics and refinement.
 
 _reflns_Friedel_fraction is defined as the number of unique
 Friedel pairs measured divided by the number that would be
 possible theoretically, ignoring centric projections and
 systematic absences.
;
_reflns_threshold_expression     'I > 2\s(I)'
_computing_cell_refinement       
'SAINT (2013) V8.38A; Integration Software for Single Crystal Data. Bruker AXS Inc., Madison, WI 53719-1173.'
_computing_data_collection       
;
APEX 2 (2013) Bruker AXS Inc., Madison, WI 53719-1173.
;
_computing_data_reduction        
'SAINT (2013) V8.38A; Integration Software for Single Crystal Data. Bruker AXS Inc., Madison, WI 53719-1173.'
_computing_molecular_graphics    'Olex2 (Dolomanov et al., 2009)'
_computing_publication_material  'Olex2 (Dolomanov et al., 2009)'
_computing_structure_refinement  'XL (Sheldrick, 2008)'
_computing_structure_solution    'XT (Sheldrick, 2015)'
_refine_diff_density_max         0.815
_refine_diff_density_min         -0.786
_refine_diff_density_rms         0.087
_refine_ls_extinction_coef       0.00029(2)
_refine_ls_extinction_expression Fc^*^=kFc[1+0.001xFc^2^\l^3^/sin(2\q)]^-1/4^
_refine_ls_extinction_method     'SHELXL-2018/3 (Sheldrick 2018)'
_refine_ls_goodness_of_fit_ref   1.110
_refine_ls_hydrogen_treatment    constr
_refine_ls_matrix_type           full
_refine_ls_number_parameters     993
_refine_ls_number_reflns         19053
_refine_ls_number_restraints     0
_refine_ls_R_factor_all          0.0715
_refine_ls_R_factor_gt           0.0625
_refine_ls_restrained_S_all      1.110
_refine_ls_shift/su_max          0.001
_refine_ls_shift/su_mean         0.000
_refine_ls_structure_factor_coef Fsqd
_refine_ls_weighting_details     
'w=1/[\s^2^(Fo^2^)+(0.0791P)^2^+15.4297P] where P=(Fo^2^+2Fc^2^)/3'
_refine_ls_weighting_scheme      calc
_refine_ls_wR_factor_gt          0.1585
_refine_ls_wR_factor_ref         0.1645
_refine_special_details          ?
_olex2_refinement_description    
;
1. Fixed Uiso
 At 1.2 times of:
  All C(H) groups, All C(H,H) groups, All N(H) groups
 At 1.5 times of:
  All C(H,H,H) groups, All C(H,H,H,H,H,H) groups
2. Others
 Sof(S1B)=Sof(H2BD)=Sof(H2BE)=Sof(H2BF)=1-FVAR(1)
 Sof(S1)=Sof(H2AA)=Sof(H2AB)=Sof(H2AC)=FVAR(1)
3.a Ternary CH refined with riding coordinates:
 C9B(H9B), C11B(H11B), C13B(H13B), C16B(H16B), C18B(H18B), C20B(H20B),
 C22B(H22B), C25B(H25B), C27B(H27B), C29B(H29B), C31B(H31B), C34B(H34B),
 C9A(H9A), C11A(H11A), C13A(H13A), C16A(H16A), C18A(H18A), C20A(H20A),
 C22A(H22A), C25A(H25A), C27A(H27A), C29A(H29A), C31A(H31A), C34A(H34A)
3.b Secondary CH2 refined with riding coordinates:
 C10B(H10A,H10B), C12B(H12A,H12B), C14B(H14A,H14B), C15B(H15A,H15B), C17B(H17A,
 H17B), C19B(H19A,H19B), C21B(H21A,H21B), C23B(H23A,H23B), C24B(H24A,H24B),
 C26B(H26A,H26B), C28B(H28A,H28B), C30B(H30A,H30B), C32B(H32A,H32B), C33B(H33A,
 H33B), C35B(H35A,H35B), C10A(H10C,H10D), C12A(H12C,H12D), C14A(H14C,H14D),
 C15A(H15C,H15D), C17A(H17C,H17D), C19A(H19C,H19D), C21A(H21C,H21D), C23A(H23C,
 H23D), C24A(H24C,H24D), C26A(H26C,H26D), C28A(H28C,H28D), C30A(H30C,H30D),
 C32A(H32C,H32D), C33A(H33C,H33D), C35A(H35C,H35D)
3.c Aromatic/amide H refined with riding coordinates:
 N1B(H1B), N3B(H3B), N5B(H5B), N7B(H7B), C1B(H1BA), N1A(H1A), N3A(H3A),
 N5A(H5A), N7A(H7A), C1A(H1AA)
3.d Idealised Me refined as rotating group:
 C36B(H36A,H36B,H36C), C37B(H37A,H37B,H37C), C38B(H38A,H38B,H38C), C36A(H36D,
 H36E,H36F), C37A(H37D,H37E,H37F), C38A(H38D,H38E,H38F), C1(H1C,H1D,H1E),
 C2(H2AA,H2AB,H2AC), C2(H2BD,H2BE,H2BF), C3(H3C,H3D,H3E), C4(H4A,H4B,H4C),
 C5(H5C,H5D,H5E), C6(H6A,H6B,H6C), C7(H7C,H7D,H7E), C8(H8A,H8B,H8C)
;
_atom_sites_solution_hydrogens   geom
_atom_sites_solution_primary     dual
_atom_sites_solution_secondary   ?
loop_
_atom_site_label
_atom_site_type_symbol
_atom_site_fract_x
_atom_site_fract_y
_atom_site_fract_z
_atom_site_U_iso_or_equiv
_atom_site_adp_type
_atom_site_occupancy
_atom_site_site_symmetry_order
_atom_site_calc_flag
_atom_site_refinement_flags_posn
_atom_site_refinement_flags_adp
_atom_site_refinement_flags_occupancy
_atom_site_disorder_assembly
_atom_site_disorder_group
O1B O 0.52076(15) 0.47919(4) 0.59244(4) 0.0303(3) Uani 1 1 d . . . . .
O3B O 0.06894(14) 0.47046(4) 0.59925(4) 0.0274(3) Uani 1 1 d . . . . .
O5B O 0.05176(14) 0.53527(3) 0.63827(4) 0.0229(3) Uani 1 1 d . . . . .
O7B O 0.07183(15) 0.61043(4) 0.63335(4) 0.0305(3) Uani 1 1 d . . . . .
N1B N 0.35125(17) 0.46786(4) 0.55394(4) 0.0214(3) Uani 1 1 d . . . . .
H1B H 0.322324 0.472634 0.533231 0.026 Uiso 1 1 calc R . . . .
N3B N 0.27062(16) 0.47637(3) 0.62615(4) 0.0151(3) Uani 1 1 d . . . . .
H3B H 0.356265 0.470624 0.626125 0.018 Uiso 1 1 calc R . . . .
N5B N 0.26550(16) 0.54547(3) 0.62079(4) 0.0169(3) Uani 1 1 d . . . . .
H5B H 0.349216 0.538457 0.619646 0.020 Uiso 1 1 calc R . . . .
N7B N 0.27355(18) 0.60164(4) 0.65960(5) 0.0267(4) Uani 1 1 d . . . . .
H7B H 0.347771 0.590307 0.658838 0.032 Uiso 1 1 calc R . . . .
C1B C 0.4651(2) 0.48156(5) 0.56391(5) 0.0259(4) Uani 1 1 d . . . . .
H1BA H 0.508671 0.494546 0.547560 0.031 Uiso 1 1 calc R . . . .
C2B C 0.26686(19) 0.44550(4) 0.57341(5) 0.0173(4) Uani 1 1 d . . . . .
C3B C 0.19052(19) 0.46516(4) 0.60102(5) 0.0170(3) Uani 1 1 d . . . . .
C4B C 0.22585(18) 0.49758(4) 0.65377(4) 0.0140(3) Uani 1 1 d . . . . .
C5B C 0.17128(18) 0.52800(4) 0.63702(4) 0.0150(3) Uani 1 1 d . . . . .
C6B C 0.23420(19) 0.57582(4) 0.60490(5) 0.0187(4) Uani 1 1 d . . . . .
C7B C 0.1830(2) 0.59783(4) 0.63411(5) 0.0232(4) Uani 1 1 d . . . . .
C8B C 0.2585(2) 0.62333(5) 0.68881(6) 0.0328(5) Uani 1 1 d . . . . .
C9B C 0.3529(2) 0.41890(4) 0.58925(5) 0.0196(4) Uani 1 1 d . . . . .
H9B H 0.418161 0.427774 0.606266 0.024 Uiso 1 1 calc R . . . .
C10B C 0.4317(2) 0.40197(5) 0.56082(5) 0.0256(4) Uani 1 1 d . . . . .
H10A H 0.491970 0.416860 0.548881 0.031 Uiso 1 1 calc R . . . .
H10B H 0.488859 0.385512 0.571101 0.031 Uiso 1 1 calc R . . . .
C11B C 0.3331(2) 0.38746(5) 0.53495(6) 0.0292(5) Uani 1 1 d . . . . .
H11B H 0.385292 0.376646 0.516476 0.035 Uiso 1 1 calc R . . . .
C12B C 0.2413(3) 0.36402(5) 0.55346(6) 0.0337(5) Uani 1 1 d . . . . .
H12A H 0.297228 0.347392 0.563849 0.040 Uiso 1 1 calc R . . . .
H12B H 0.178290 0.354340 0.536814 0.040 Uiso 1 1 calc R . . . .
C13B C 0.1603(2) 0.38084(5) 0.58155(6) 0.0292(5) Uani 1 1 d . . . . .
H13B H 0.099917 0.365706 0.593622 0.035 Uiso 1 1 calc R . . . .
C14B C 0.2587(2) 0.39559(5) 0.60737(5) 0.0248(4) Uani 1 1 d . . . . .
H14A H 0.313657 0.379132 0.618389 0.030 Uiso 1 1 calc R . . . .
H14B H 0.206566 0.406400 0.625514 0.030 Uiso 1 1 calc R . . . .
C15B C 0.2463(2) 0.41347(5) 0.51909(5) 0.0278(4) Uani 1 1 d . . . . .
H15A H 0.181992 0.404454 0.502298 0.033 Uiso 1 1 calc R . . . .
H15B H 0.305518 0.428345 0.506805 0.033 Uiso 1 1 calc R . . . .
C16B C 0.1668(2) 0.43064(5) 0.54754(5) 0.0214(4) Uani 1 1 d . . . . .
H16B H 0.109817 0.447286 0.536928 0.026 Uiso 1 1 calc R . . . .
C17B C 0.0743(2) 0.40685(5) 0.56545(6) 0.0271(4) Uani 1 1 d . . . . .
H17A H 0.020649 0.417339 0.583522 0.033 Uiso 1 1 calc R . . . .
H17B H 0.010512 0.397828 0.548552 0.033 Uiso 1 1 calc R . . . .
C18B C 0.35178(18) 0.50425(4) 0.67650(5) 0.0165(3) Uani 1 1 d . . . . .
H18B H 0.424342 0.514043 0.662198 0.020 Uiso 1 1 calc R . . . .
C19B C 0.4052(2) 0.47371(5) 0.69191(5) 0.0228(4) Uani 1 1 d . . . . .
H19A H 0.431059 0.459307 0.673205 0.027 Uiso 1 1 calc R . . . .
H19B H 0.487032 0.477970 0.705880 0.027 Uiso 1 1 calc R . . . .
C20B C 0.2963(2) 0.45857(5) 0.71441(5) 0.0252(4) Uani 1 1 d . . . . .
H20B H 0.331581 0.438648 0.724148 0.030 Uiso 1 1 calc R . . . .
C21B C 0.2588(2) 0.48079(5) 0.74360(5) 0.0281(4) Uani 1 1 d . . . . .
H21A H 0.339666 0.485030 0.757900 0.034 Uiso 1 1 calc R . . . .
H21B H 0.188706 0.471141 0.758355 0.034 Uiso 1 1 calc R . . . .
C22B C 0.2046(2) 0.51129(5) 0.72854(5) 0.0239(4) Uani 1 1 d . . . . .
H22B H 0.179746 0.525772 0.747611 0.029 Uiso 1 1 calc R . . . .
C23B C 0.3123(2) 0.52645(5) 0.70583(5) 0.0226(4) Uani 1 1 d . . . . .
H23A H 0.393490 0.531425 0.719748 0.027 Uiso 1 1 calc R . . . .
H23B H 0.276577 0.546075 0.696149 0.027 Uiso 1 1 calc R . . . .
C24B C 0.1708(2) 0.45212(5) 0.69237(5) 0.0236(4) Uani 1 1 d . . . . .
H24A H 0.099667 0.442308 0.706662 0.028 Uiso 1 1 calc R . . . .
H24B H 0.194714 0.437487 0.673715 0.028 Uiso 1 1 calc R . . . .
C25B C 0.11562(19) 0.48263(4) 0.67673(5) 0.0176(4) Uani 1 1 d . . . . .
H25B H 0.032948 0.478127 0.662713 0.021 Uiso 1 1 calc R . . . .
C26B C 0.0787(2) 0.50456(5) 0.70651(5) 0.0229(4) Uani 1 1 d . . . . .
H26A H 0.042324 0.524284 0.697214 0.027 Uiso 1 1 calc R . . . .
H26B H 0.007571 0.494872 0.720891 0.027 Uiso 1 1 calc R . . . .
C27B C 0.1297(2) 0.57211(5) 0.57573(5) 0.0233(4) Uani 1 1 d . . . . .
H27B H 0.042860 0.563833 0.585318 0.028 Uiso 1 1 calc R . . . .
C28B C 0.1855(2) 0.54932(5) 0.54877(5) 0.0280(4) Uani 1 1 d . . . . .
H28A H 0.117454 0.546272 0.530392 0.034 Uiso 1 1 calc R . . . .
H28B H 0.203213 0.528926 0.559640 0.034 Uiso 1 1 calc R . . . .
C29B C 0.3178(2) 0.56211(5) 0.53317(6) 0.0307(5) Uani 1 1 d . . . . .
H29B H 0.353468 0.547169 0.515694 0.037 Uiso 1 1 calc R . . . .
C30B C 0.2911(3) 0.59377(6) 0.51615(6) 0.0400(6) Uani 1 1 d . . . . .
H30A H 0.376481 0.602109 0.506475 0.048 Uiso 1 1 calc R . . . .
H30B H 0.225117 0.591305 0.497190 0.048 Uiso 1 1 calc R . . . .
C31B C 0.2346(3) 0.61638(5) 0.54307(6) 0.0376(6) Uani 1 1 d . . . . .
H31B H 0.216351 0.636968 0.532082 0.045 Uiso 1 1 calc R . . . .
C32B C 0.1030(2) 0.60331(5) 0.55775(6) 0.0336(5) Uani 1 1 d . . . . .
H32A H 0.036435 0.600299 0.539005 0.040 Uiso 1 1 calc R . . . .
H32B H 0.064058 0.618253 0.574376 0.040 Uiso 1 1 calc R . . . .
C33B C 0.4224(2) 0.56648(5) 0.56160(6) 0.0279(4) Uani 1 1 d . . . . .
H33A H 0.507288 0.574933 0.551777 0.033 Uiso 1 1 calc R . . . .
H33B H 0.443213 0.546147 0.572263 0.033 Uiso 1 1 calc R . . . .
C34B C 0.3675(2) 0.58886(5) 0.58898(6) 0.0248(4) Uani 1 1 d . . . . .
H34B H 0.436882 0.591654 0.607446 0.030 Uiso 1 1 calc R . . . .
C35B C 0.3370(3) 0.62046(5) 0.57213(7) 0.0353(5) Uani 1 1 d . . . . .
H35A H 0.299977 0.634934 0.589518 0.042 Uiso 1 1 calc R . . . .
H35B H 0.421842 0.629501 0.562939 0.042 Uiso 1 1 calc R . . . .
C36B C 0.1370(3) 0.61434(7) 0.71091(7) 0.0430(6) Uani 1 1 d . . . . .
H36A H 0.054047 0.615465 0.697110 0.065 Uiso 1 1 calc GR . . . .
H36B H 0.129863 0.628672 0.730371 0.065 Uiso 1 1 calc GR . . . .
H36C H 0.149007 0.593093 0.719448 0.065 Uiso 1 1 calc GR . . . .
C37B C 0.3897(3) 0.62036(7) 0.70946(7) 0.0444(6) Uani 1 1 d . . . . .
H37A H 0.398451 0.599076 0.718116 0.067 Uiso 1 1 calc GR . . . .
H37B H 0.387541 0.634889 0.728829 0.067 Uiso 1 1 calc GR . . . .
H37C H 0.467287 0.625229 0.694681 0.067 Uiso 1 1 calc GR . . . .
C38B C 0.2435(3) 0.65668(6) 0.67538(8) 0.0448(6) Uani 1 1 d . . . . .
H38A H 0.322244 0.661979 0.661190 0.067 Uiso 1 1 calc GR . . . .
H38B H 0.237889 0.671084 0.694811 0.067 Uiso 1 1 calc GR . . . .
H38C H 0.160754 0.658281 0.661551 0.067 Uiso 1 1 calc GR . . . .
O1A O 0.48374(15) 0.31332(4) 0.65570(4) 0.0273(3) Uani 1 1 d . . . . .
O3A O 0.92926(14) 0.32518(4) 0.64257(4) 0.0275(3) Uani 1 1 d . . . . .
O5A O 0.94528(14) 0.25674(3) 0.60966(4) 0.0247(3) Uani 1 1 d . . . . .
O7A O 0.92646(14) 0.18269(3) 0.62445(4) 0.0250(3) Uani 1 1 d . . . . .
N1A N 0.65704(17) 0.33105(4) 0.68980(4) 0.0203(3) Uani 1 1 d . . . . .
H1A H 0.691625 0.329082 0.710505 0.024 Uiso 1 1 calc R . . . .
N3A N 0.72697(15) 0.31663(3) 0.61652(4) 0.0150(3) Uani 1 1 d . . . . .
H3A H 0.641245 0.322310 0.616074 0.018 Uiso 1 1 calc R . . . .
N5A N 0.73495(15) 0.24915(3) 0.63086(4) 0.0149(3) Uani 1 1 d . . . . .
H5A H 0.652018 0.256572 0.632416 0.018 Uiso 1 1 calc R . . . .
N7A N 0.72551(17) 0.19103(4) 0.59747(4) 0.0213(3) Uani 1 1 d . . . . .
H7A H 0.649920 0.201886 0.598146 0.026 Uiso 1 1 calc R . . . .
C1A C 0.5442(2) 0.31506(5) 0.68342(5) 0.0233(4) Uani 1 1 d . . . . .
H1AA H 0.506208 0.303841 0.702091 0.028 Uiso 1 1 calc R . . . .
C2A C 0.73056(18) 0.35173(4) 0.66590(5) 0.0168(3) Uani 1 1 d . . . . .
C3A C 0.80710(19) 0.33006(4) 0.64027(5) 0.0167(3) Uani 1 1 d . . . . .
C4A C 0.77093(18) 0.29316(4) 0.59115(4) 0.0139(3) Uani 1 1 d . . . . .
C5A C 0.82644(18) 0.26446(4) 0.61122(4) 0.0149(3) Uani 1 1 d . . . . .
C6A C 0.76925(18) 0.22041(4) 0.64981(5) 0.0167(3) Uani 1 1 d . . . . .
C7A C 0.81759(19) 0.19601(4) 0.62270(5) 0.0187(4) Uani 1 1 d . . . . .
C8A C 0.7423(2) 0.16879(5) 0.56892(5) 0.0261(4) Uani 1 1 d . . . . .
C9A C 0.8331(2) 0.37090(5) 0.68737(5) 0.0221(4) Uani 1 1 d . . . . .
H9A H 0.897711 0.356513 0.699174 0.026 Uiso 1 1 calc R . . . .
C10A C 0.7570(2) 0.39055(5) 0.71442(5) 0.0250(4) Uani 1 1 d . . . . .
H10C H 0.705235 0.376688 0.729906 0.030 Uiso 1 1 calc R . . . .
H10D H 0.823080 0.402330 0.728431 0.030 Uiso 1 1 calc R . . . .
C11A C 0.6594(2) 0.41324(5) 0.69652(5) 0.0238(4) Uani 1 1 d . . . . .
H11A H 0.609572 0.425669 0.714170 0.029 Uiso 1 1 calc R . . . .
C12A C 0.7393(2) 0.43518(5) 0.67291(6) 0.0279(4) Uani 1 1 d . . . . .
H12C H 0.676185 0.449613 0.661224 0.034 Uiso 1 1 calc R . . . .
H12D H 0.803882 0.447639 0.686653 0.034 Uiso 1 1 calc R . . . .
C13A C 0.8167(2) 0.41600(5) 0.64619(6) 0.0264(4) Uani 1 1 d . . . . .
H13A H 0.869909 0.430144 0.630925 0.032 Uiso 1 1 calc R . . . .
C14A C 0.9124(2) 0.39315(5) 0.66405(6) 0.0273(4) Uani 1 1 d . . . . .
H14C H 0.979394 0.404818 0.677912 0.033 Uiso 1 1 calc R . . . .
H14D H 0.962534 0.381035 0.646553 0.033 Uiso 1 1 calc R . . . .
C15A C 0.5578(2) 0.39428(4) 0.67521(5) 0.0214(4) Uani 1 1 d . . . . .
H15C H 0.492581 0.408469 0.663917 0.026 Uiso 1 1 calc R . . . .
H15D H 0.506263 0.380171 0.690465 0.026 Uiso 1 1 calc R . . . .
C16A C 0.63337(19) 0.37514(4) 0.64782(5) 0.0179(4) Uani 1 1 d . . . . .
H16A H 0.566217 0.363456 0.633551 0.021 Uiso 1 1 calc R . . . .
C17A C 0.7158(2) 0.39716(4) 0.62469(5) 0.0222(4) Uani 1 1 d . . . . .
H17C H 0.765551 0.384902 0.607262 0.027 Uiso 1 1 calc R . . . .
H17D H 0.653493 0.411462 0.612544 0.027 Uiso 1 1 calc R . . . .
C18A C 0.8800(2) 0.30616(4) 0.56617(5) 0.0199(4) Uani 1 1 d . . . . .
H18A H 0.963686 0.311768 0.579275 0.024 Uiso 1 1 calc R . . . .
C19A C 0.8238(2) 0.33518(5) 0.54780(5) 0.0260(4) Uani 1 1 d . . . . .
H19C H 0.800912 0.351282 0.564997 0.031 Uiso 1 1 calc R . . . .
H19D H 0.893902 0.343771 0.532287 0.031 Uiso 1 1 calc R . . . .
C20A C 0.6970(2) 0.32691(5) 0.52703(5) 0.0269(4) Uani 1 1 d . . . . .
H20A H 0.661340 0.345959 0.515432 0.032 Uiso 1 1 calc R . . . .
C21A C 0.7315(3) 0.30221(5) 0.49995(5) 0.0306(5) Uani 1 1 d . . . . .
H21C H 0.799914 0.310488 0.483770 0.037 Uiso 1 1 calc R . . . .
H21D H 0.649064 0.296766 0.486739 0.037 Uiso 1 1 calc R . . . .
C22A C 0.7873(2) 0.27316(5) 0.51794(5) 0.0267(4) Uani 1 1 d . . . . .
H22A H 0.810531 0.257022 0.500424 0.032 Uiso 1 1 calc R . . . .
C23A C 0.9148(2) 0.28182(5) 0.53842(5) 0.0257(4) Uani 1 1 d . . . . .
H23C H 0.984299 0.290364 0.522691 0.031 Uiso 1 1 calc R . . . .
H23D H 0.952667 0.262995 0.549434 0.031 Uiso 1 1 calc R . . . .
C24A C 0.5887(2) 0.31379(5) 0.55124(5) 0.0227(4) Uani 1 1 d . . . . .
H24C H 0.506544 0.308299 0.537954 0.027 Uiso 1 1 calc R . . . .
H24D H 0.563349 0.329736 0.568396 0.027 Uiso 1 1 calc R . . . .
C25A C 0.64331(19) 0.28480(4) 0.56962(5) 0.0166(3) Uani 1 1 d . . . . .
H25A H 0.571553 0.276273 0.585128 0.020 Uiso 1 1 calc R . . . .
C26A C 0.6810(2) 0.26027(4) 0.54274(5) 0.0225(4) Uani 1 1 d . . . . .
H26C H 0.717393 0.241582 0.554354 0.027 Uiso 1 1 calc R . . . .
H26D H 0.598985 0.254096 0.529780 0.027 Uiso 1 1 calc R . . . .
C27A C 0.6385(2) 0.20859(5) 0.66798(5) 0.0224(4) Uani 1 1 d . . . . .
H27A H 0.567457 0.204030 0.650376 0.027 Uiso 1 1 calc R . . . .
C28A C 0.6712(2) 0.17878(5) 0.68807(6) 0.0322(5) Uani 1 1 d . . . . .
H28C H 0.587312 0.170574 0.698700 0.039 Uiso 1 1 calc R . . . .
H28D H 0.706921 0.162805 0.672176 0.039 Uiso 1 1 calc R . . . .
C29A C 0.7761(3) 0.18555(6) 0.71596(6) 0.0364(6) Uani 1 1 d . . . . .
H29A H 0.795556 0.166077 0.729080 0.044 Uiso 1 1 calc R . . . .
C30A C 0.7216(3) 0.21045(6) 0.74053(6) 0.0394(6) Uani 1 1 d . . . . .
H30C H 0.789050 0.214601 0.758783 0.047 Uiso 1 1 calc R . . . .
H30D H 0.637068 0.203020 0.751507 0.047 Uiso 1 1 calc R . . . .
C31A C 0.6933(2) 0.24040(6) 0.72030(5) 0.0317(5) Uani 1 1 d . . . . .
H31A H 0.658759 0.256821 0.736223 0.038 Uiso 1 1 calc R . . . .
C32A C 0.5855(2) 0.23327(5) 0.69294(5) 0.0263(4) Uani 1 1 d . . . . .
H32C H 0.501783 0.225677 0.704167 0.032 Uiso 1 1 calc R . . . .
H32D H 0.563144 0.252482 0.680168 0.032 Uiso 1 1 calc R . . . .
C33A C 0.9061(2) 0.19710(6) 0.69899(6) 0.0313(5) Uani 1 1 d . . . . .
H33C H 0.942879 0.180744 0.683730 0.038 Uiso 1 1 calc R . . . .
H33D H 0.974889 0.201657 0.716810 0.038 Uiso 1 1 calc R . . . .
C34A C 0.8773(2) 0.22676(5) 0.67790(5) 0.0217(4) Uani 1 1 d . . . . .
H34A H 0.963039 0.234256 0.666976 0.026 Uiso 1 1 calc R . . . .
C35A C 0.8225(2) 0.25175(5) 0.70267(5) 0.0283(4) Uani 1 1 d . . . . .
H35C H 0.892118 0.256552 0.720201 0.034 Uiso 1 1 calc R . . . .
H35D H 0.803020 0.271046 0.689741 0.034 Uiso 1 1 calc R . . . .
C36A C 0.7572(3) 0.13559(5) 0.58299(7) 0.0362(5) Uani 1 1 d . . . . .
H36D H 0.838500 0.134329 0.597374 0.054 Uiso 1 1 calc GR . . . .
H36E H 0.765259 0.120956 0.563826 0.054 Uiso 1 1 calc GR . . . .
H36F H 0.677165 0.130319 0.596738 0.054 Uiso 1 1 calc GR . . . .
C37A C 0.8666(3) 0.17771(5) 0.54722(6) 0.0328(5) Uani 1 1 d . . . . .
H37D H 0.854845 0.198813 0.538255 0.049 Uiso 1 1 calc GR . . . .
H37E H 0.875782 0.163114 0.528047 0.049 Uiso 1 1 calc GR . . . .
H37F H 0.948240 0.176870 0.561515 0.049 Uiso 1 1 calc GR . . . .
C38A C 0.6129(3) 0.17128(5) 0.54726(6) 0.0359(5) Uani 1 1 d . . . . .
H38D H 0.533889 0.166646 0.561629 0.054 Uiso 1 1 calc GR . . . .
H38E H 0.617311 0.156386 0.528266 0.054 Uiso 1 1 calc GR . . . .
H38F H 0.604898 0.192389 0.538055 0.054 Uiso 1 1 calc GR . . . .
S1 S 0.31727(6) 0.23840(2) 0.61781(2) 0.02573(19) Uani 0.894(2) 1 d . . P A 1
S1B S 0.3134(9) 0.2310(2) 0.5883(2) 0.061(3) Uiso 0.106(2) 1 d . . P A 2
O1 O 0.45815(16) 0.23207(4) 0.60386(5) 0.0419(4) Uani 1 1 d . . . . .
C1 C 0.2099(3) 0.21266(7) 0.59521(8) 0.0442(6) Uani 1 1 d . . . . .
H1C H 0.223123 0.215448 0.570473 0.066 Uiso 1 1 calc GR . . A 1
H1D H 0.115161 0.217066 0.601092 0.066 Uiso 1 1 calc GR . . A 1
H1E H 0.231752 0.191200 0.601539 0.066 Uiso 1 1 calc GR . . A 1
C2 C 0.2643(2) 0.27377(6) 0.59845(8) 0.0413(6) Uani 1 1 d . . . . .
H2AA H 0.318371 0.290991 0.607614 0.062 Uiso 0.894(2) 1 calc GR . P A 1
H2AB H 0.168250 0.277357 0.603501 0.062 Uiso 0.894(2) 1 calc GR . P A 1
H2AC H 0.277239 0.272477 0.573544 0.062 Uiso 0.894(2) 1 calc GR . P A 1
H2BD H 0.329701 0.282564 0.614720 0.062 Uiso 0.106(2) 1 calc GR . P A 2
H2BE H 0.173319 0.274344 0.608525 0.062 Uiso 0.106(2) 1 calc GR . P A 2
H2BF H 0.265263 0.285975 0.577208 0.062 Uiso 0.106(2) 1 calc GR . P A 2
S2 S 0.83895(6) 0.31983(2) 0.78187(2) 0.03702(15) Uani 1 1 d . . . . .
O2 O 0.7155(2) 0.31825(5) 0.75901(4) 0.0447(5) Uani 1 1 d . . . . .
C3 C 0.8296(3) 0.28656(7) 0.80902(7) 0.0446(6) Uani 1 1 d . . . . .
H3C H 0.741248 0.286131 0.820557 0.067 Uiso 1 1 calc GR . . . .
H3D H 0.901866 0.287554 0.826244 0.067 Uiso 1 1 calc GR . . . .
H3E H 0.840378 0.267698 0.795194 0.067 Uiso 1 1 calc GR . . . .
C4 C 0.8016(2) 0.34819(6) 0.81362(7) 0.0379(5) Uani 1 1 d . . . . .
H4A H 0.793781 0.368655 0.802772 0.057 Uiso 1 1 calc GR . . . .
H4B H 0.874567 0.348621 0.830692 0.057 Uiso 1 1 calc GR . . . .
H4C H 0.715803 0.342935 0.824923 0.057 Uiso 1 1 calc GR . . . .
S3 S 0.16915(6) 0.49497(2) 0.46823(2) 0.04545(18) Uani 1 1 d . . . . .
O3 O 0.29940(19) 0.48916(5) 0.48767(4) 0.0421(4) Uani 1 1 d . . . . .
C5 C 0.1876(3) 0.47403(8) 0.42912(8) 0.0522(7) Uani 1 1 d . . . . .
H5C H 0.272389 0.480170 0.417879 0.078 Uiso 1 1 calc GR . . . .
H5D H 0.110957 0.478683 0.413966 0.078 Uiso 1 1 calc GR . . . .
H5E H 0.189700 0.451689 0.433993 0.078 Uiso 1 1 calc GR . . . .
C6 C 0.1825(3) 0.53278(7) 0.45008(7) 0.0482(7) Uani 1 1 d . . . . .
H6A H 0.178343 0.548360 0.468400 0.072 Uiso 1 1 calc GR . . . .
H6B H 0.107443 0.536142 0.434002 0.072 Uiso 1 1 calc GR . . . .
H6C H 0.268904 0.534673 0.437848 0.072 Uiso 1 1 calc GR . . . .
S4 S 0.68228(6) 0.56072(2) 0.64553(2) 0.03259(14) Uani 1 1 d . . . . .
O4 O 0.53959(17) 0.56451(4) 0.65781(5) 0.0428(4) Uani 1 1 d . . . . .
C7 C 0.7345(2) 0.52301(6) 0.65999(8) 0.0417(6) Uani 1 1 d . . . . .
H7C H 0.719284 0.521314 0.684780 0.062 Uiso 1 1 calc GR . . . .
H7D H 0.831075 0.520086 0.655032 0.062 Uiso 1 1 calc GR . . . .
H7E H 0.681609 0.507034 0.648070 0.062 Uiso 1 1 calc GR . . . .
C8 C 0.7880(3) 0.58305(8) 0.67269(10) 0.0616(9) Uani 1 1 d . . . . .
H8A H 0.767462 0.605160 0.669662 0.092 Uiso 1 1 calc GR . . . .
H8B H 0.883214 0.579222 0.666811 0.092 Uiso 1 1 calc GR . . . .
H8C H 0.771999 0.577137 0.696639 0.092 Uiso 1 1 calc GR . . . .

loop_
_atom_site_aniso_label
_atom_site_aniso_U_11
_atom_site_aniso_U_22
_atom_site_aniso_U_33
_atom_site_aniso_U_23
_atom_site_aniso_U_13
_atom_site_aniso_U_12
O1B 0.0214(7) 0.0421(9) 0.0275(8) -0.0040(7) 0.0036(6) -0.0073(6)
O3B 0.0178(7) 0.0386(8) 0.0258(7) -0.0111(6) -0.0039(6) 0.0064(6)
O5B 0.0151(6) 0.0251(7) 0.0283(7) 0.0054(6) 0.0016(5) 0.0035(5)
O7B 0.0228(7) 0.0270(7) 0.0418(9) -0.0046(7) 0.0035(6) 0.0074(6)
N1B 0.0225(8) 0.0254(8) 0.0164(7) 0.0003(6) 0.0025(6) -0.0013(7)
N3B 0.0149(7) 0.0153(7) 0.0150(7) -0.0026(5) 0.0014(6) 0.0017(6)
N5B 0.0139(7) 0.0155(7) 0.0212(7) 0.0027(6) 0.0014(6) 0.0017(6)
N7B 0.0229(9) 0.0228(8) 0.0343(9) -0.0095(7) 0.0019(7) 0.0035(7)
C1B 0.0241(10) 0.0282(10) 0.0252(10) -0.0021(8) 0.0079(8) -0.0029(8)
C2B 0.0181(9) 0.0186(8) 0.0150(8) -0.0019(7) -0.0001(7) -0.0007(7)
C3B 0.0180(9) 0.0177(8) 0.0154(8) 0.0008(6) -0.0001(7) -0.0001(7)
C4B 0.0143(8) 0.0151(8) 0.0125(7) -0.0015(6) 0.0006(6) -0.0004(6)
C5B 0.0159(8) 0.0158(8) 0.0133(8) -0.0019(6) -0.0003(6) 0.0005(6)
C6B 0.0173(9) 0.0140(8) 0.0247(9) 0.0023(7) 0.0026(7) 0.0007(7)
C7B 0.0226(10) 0.0167(9) 0.0304(10) -0.0004(8) 0.0059(8) 0.0009(7)
C8B 0.0295(11) 0.0296(11) 0.0392(12) -0.0175(10) 0.0023(10) 0.0010(9)
C9B 0.0201(9) 0.0189(9) 0.0198(9) -0.0030(7) -0.0021(7) 0.0024(7)
C10B 0.0216(10) 0.0264(10) 0.0289(10) -0.0097(8) 0.0003(8) 0.0041(8)
C11B 0.0302(11) 0.0302(11) 0.0270(10) -0.0148(9) 0.0028(9) 0.0021(9)
C12B 0.0359(12) 0.0260(10) 0.0392(12) -0.0129(9) -0.0014(10) -0.0028(9)
C13B 0.0318(11) 0.0233(10) 0.0324(11) -0.0057(8) 0.0033(9) -0.0074(9)
C14B 0.0329(11) 0.0183(9) 0.0234(9) -0.0007(7) 0.0000(8) 0.0000(8)
C15B 0.0300(11) 0.0345(11) 0.0187(9) -0.0103(8) -0.0005(8) -0.0021(9)
C16B 0.0193(9) 0.0268(10) 0.0180(9) -0.0057(7) -0.0032(7) 0.0006(8)
C17B 0.0195(9) 0.0310(11) 0.0309(11) -0.0092(9) -0.0007(8) -0.0045(8)
C18B 0.0126(8) 0.0183(8) 0.0186(8) -0.0010(7) -0.0024(7) -0.0004(7)
C19B 0.0205(9) 0.0261(10) 0.0217(9) 0.0001(8) -0.0057(8) 0.0061(8)
C20B 0.0323(11) 0.0225(9) 0.0209(9) 0.0063(8) -0.0026(8) 0.0045(8)
C21B 0.0322(11) 0.0364(11) 0.0157(9) 0.0015(8) -0.0036(8) 0.0028(9)
C22B 0.0274(10) 0.0299(10) 0.0143(8) -0.0038(7) -0.0012(8) 0.0047(8)
C23B 0.0240(10) 0.0229(9) 0.0209(9) -0.0054(7) -0.0058(8) 0.0001(8)
C24B 0.0304(11) 0.0207(9) 0.0195(9) 0.0036(7) 0.0017(8) -0.0047(8)
C25B 0.0162(8) 0.0231(9) 0.0135(8) 0.0008(7) 0.0012(7) -0.0039(7)
C26B 0.0202(9) 0.0322(10) 0.0163(8) -0.0007(8) 0.0033(7) 0.0024(8)
C27B 0.0222(10) 0.0231(9) 0.0246(10) 0.0065(8) -0.0018(8) 0.0017(8)
C28B 0.0344(12) 0.0274(10) 0.0222(10) 0.0026(8) -0.0029(9) -0.0017(9)
C29B 0.0380(12) 0.0285(11) 0.0255(10) 0.0035(8) 0.0080(9) 0.0033(9)
C30B 0.0506(15) 0.0374(13) 0.0318(12) 0.0154(10) 0.0105(11) 0.0021(11)
C31B 0.0459(14) 0.0256(11) 0.0413(13) 0.0182(10) 0.0110(11) 0.0068(10)
C32B 0.0342(12) 0.0323(11) 0.0344(12) 0.0142(9) 0.0008(10) 0.0111(9)
C33B 0.0254(10) 0.0255(10) 0.0326(11) 0.0037(8) 0.0108(9) 0.0002(8)
C34B 0.0220(10) 0.0195(9) 0.0331(11) 0.0025(8) 0.0066(8) -0.0038(8)
C35B 0.0389(13) 0.0196(10) 0.0474(14) 0.0077(9) 0.0140(11) -0.0046(9)
C36B 0.0401(14) 0.0460(14) 0.0430(14) -0.0164(12) 0.0110(12) -0.0004(12)
C37B 0.0394(14) 0.0458(15) 0.0478(15) -0.0261(12) -0.0057(12) 0.0013(11)
C38B 0.0429(14) 0.0261(11) 0.0653(17) -0.0167(12) 0.0025(13) -0.0006(10)
O1A 0.0197(7) 0.0322(8) 0.0300(8) -0.0055(6) 0.0029(6) -0.0041(6)
O3A 0.0167(7) 0.0342(8) 0.0317(8) -0.0127(6) -0.0044(6) 0.0063(6)
O5A 0.0151(6) 0.0250(7) 0.0338(8) 0.0087(6) 0.0051(6) 0.0043(5)
O7A 0.0205(7) 0.0232(7) 0.0314(7) 0.0001(6) 0.0004(6) 0.0068(6)
N1A 0.0225(8) 0.0216(8) 0.0170(7) -0.0010(6) 0.0002(6) 0.0026(6)
N3A 0.0146(7) 0.0137(7) 0.0166(7) -0.0020(5) 0.0009(6) 0.0012(5)
N5A 0.0120(7) 0.0151(7) 0.0176(7) 0.0036(6) 0.0006(6) 0.0027(5)
N7A 0.0205(8) 0.0177(7) 0.0258(8) -0.0017(6) -0.0010(7) 0.0023(6)
C1A 0.0204(9) 0.0235(9) 0.0259(10) -0.0023(8) 0.0076(8) 0.0010(7)
C2A 0.0154(8) 0.0176(8) 0.0175(8) -0.0039(7) -0.0012(7) 0.0017(7)
C3A 0.0166(8) 0.0153(8) 0.0182(8) -0.0006(7) -0.0001(7) 0.0020(7)
C4A 0.0152(8) 0.0118(7) 0.0146(8) -0.0008(6) 0.0023(6) 0.0002(6)
C5A 0.0165(8) 0.0133(8) 0.0150(8) -0.0014(6) 0.0001(7) 0.0005(6)
C6A 0.0153(8) 0.0157(8) 0.0192(8) 0.0051(7) 0.0004(7) 0.0024(7)
C7A 0.0200(9) 0.0143(8) 0.0218(9) 0.0031(7) 0.0024(7) 0.0004(7)
C8A 0.0339(11) 0.0162(9) 0.0282(10) -0.0044(8) -0.0032(9) 0.0003(8)
C9A 0.0171(9) 0.0264(10) 0.0227(9) -0.0090(8) -0.0054(7) 0.0025(7)
C10A 0.0250(10) 0.0286(10) 0.0215(9) -0.0110(8) -0.0035(8) 0.0013(8)
C11A 0.0266(10) 0.0213(9) 0.0235(9) -0.0101(8) 0.0012(8) 0.0037(8)
C12A 0.0295(11) 0.0200(9) 0.0343(11) -0.0103(8) 0.0024(9) -0.0014(8)
C13A 0.0274(10) 0.0204(9) 0.0313(11) -0.0057(8) 0.0063(9) -0.0029(8)
C14A 0.0171(9) 0.0283(10) 0.0366(11) -0.0130(9) 0.0004(8) -0.0038(8)
C15A 0.0193(9) 0.0200(9) 0.0249(9) -0.0054(7) -0.0003(7) 0.0042(7)
C16A 0.0171(8) 0.0162(8) 0.0203(9) -0.0047(7) -0.0027(7) 0.0020(7)
C17A 0.0282(10) 0.0168(8) 0.0216(9) -0.0021(7) 0.0011(8) 0.0022(8)
C18A 0.0221(9) 0.0187(9) 0.0188(9) 0.0004(7) 0.0064(7) -0.0029(7)
C19A 0.0391(12) 0.0165(9) 0.0223(9) 0.0030(7) 0.0082(9) -0.0044(8)
C20A 0.0424(12) 0.0186(9) 0.0197(9) 0.0065(7) 0.0015(9) 0.0031(9)
C21A 0.0475(14) 0.0281(10) 0.0162(9) 0.0031(8) 0.0014(9) 0.0016(10)
C22A 0.0419(12) 0.0214(9) 0.0167(9) -0.0031(7) 0.0031(8) 0.0022(9)
C23A 0.0305(11) 0.0250(10) 0.0215(9) -0.0015(8) 0.0107(8) 0.0011(8)
C24A 0.0266(10) 0.0214(9) 0.0199(9) 0.0024(7) -0.0040(8) 0.0041(8)
C25A 0.0177(8) 0.0153(8) 0.0169(8) 0.0015(6) -0.0015(7) -0.0008(7)
C26A 0.0334(11) 0.0148(8) 0.0192(9) -0.0031(7) -0.0036(8) -0.0016(8)
C27A 0.0198(9) 0.0215(9) 0.0259(10) 0.0087(8) 0.0053(8) 0.0006(7)
C28A 0.0341(12) 0.0238(10) 0.0385(12) 0.0154(9) 0.0093(10) 0.0022(9)
C29A 0.0395(13) 0.0388(13) 0.0308(11) 0.0205(10) 0.0059(10) 0.0136(10)
C30A 0.0404(13) 0.0560(15) 0.0219(10) 0.0143(10) 0.0081(10) 0.0137(12)
C31A 0.0343(12) 0.0408(12) 0.0201(10) 0.0024(9) 0.0053(9) 0.0120(10)
C32A 0.0221(10) 0.0321(11) 0.0246(10) 0.0087(8) 0.0075(8) 0.0066(8)
C33A 0.0300(11) 0.0392(12) 0.0246(10) 0.0099(9) -0.0021(9) 0.0146(9)
C34A 0.0192(9) 0.0273(10) 0.0186(9) 0.0025(7) -0.0020(7) 0.0045(8)
C35A 0.0304(11) 0.0335(11) 0.0210(9) -0.0034(8) -0.0035(8) 0.0050(9)
C36A 0.0459(14) 0.0169(10) 0.0459(13) 0.0011(9) -0.0056(11) -0.0017(9)
C37A 0.0436(13) 0.0242(10) 0.0307(11) -0.0053(9) 0.0070(10) 0.0045(10)
C38A 0.0457(14) 0.0233(10) 0.0387(13) -0.0052(9) -0.0142(11) -0.0048(10)
S1 0.0196(3) 0.0317(3) 0.0259(3) 0.0029(2) -0.0024(2) -0.0055(2)
O1 0.0162(7) 0.0415(9) 0.0680(12) 0.0183(9) -0.0034(8) -0.0009(7)
C1 0.0239(11) 0.0456(14) 0.0630(17) -0.0167(13) 0.0055(11) -0.0091(10)
C2 0.0229(11) 0.0376(13) 0.0634(17) 0.0083(12) -0.0014(11) 0.0004(10)
S2 0.0277(3) 0.0573(4) 0.0261(3) 0.0025(2) 0.0049(2) -0.0020(3)
O2 0.0494(11) 0.0612(12) 0.0235(8) 0.0059(8) -0.0090(8) -0.0067(9)
C3 0.0441(15) 0.0449(15) 0.0448(14) 0.0015(12) -0.0084(12) 0.0120(12)
C4 0.0264(11) 0.0421(13) 0.0454(14) -0.0049(11) -0.0091(10) -0.0036(10)
S3 0.0251(3) 0.0815(5) 0.0298(3) 0.0015(3) 0.0029(2) -0.0114(3)
O3 0.0380(9) 0.0606(12) 0.0277(8) 0.0132(8) -0.0044(7) -0.0093(8)
C5 0.0457(16) 0.0655(19) 0.0455(15) -0.0116(14) -0.0115(13) -0.0128(14)
C6 0.0364(14) 0.0686(19) 0.0396(14) -0.0066(13) -0.0146(11) 0.0163(13)
S4 0.0242(3) 0.0309(3) 0.0427(3) 0.0054(2) 0.0009(2) -0.0029(2)
O4 0.0205(8) 0.0330(9) 0.0750(13) -0.0003(9) -0.0003(8) 0.0014(7)
C7 0.0225(11) 0.0352(12) 0.0673(17) 0.0165(12) 0.0045(11) 0.0042(9)
C8 0.0347(15) 0.064(2) 0.086(2) -0.0210(18) -0.0008(15) -0.0201(14)

_geom_special_details            
;
 All esds (except the esd in the dihedral angle between two l.s. planes)
 are estimated using the full covariance matrix.  The cell esds are taken
 into account individually in the estimation of esds in distances, angles
 and torsion angles; correlations between esds in cell parameters are only
 used when they are defined by crystal symmetry.  An approximate (isotropic)
 treatment of cell esds is used for estimating esds involving l.s. planes.
;
loop_
_geom_bond_atom_site_label_1
_geom_bond_atom_site_label_2
_geom_bond_distance
_geom_bond_site_symmetry_2
_geom_bond_publ_flag
O1B C1B 1.244(3) . ?
O3B C3B 1.222(2) . ?
O5B C5B 1.220(2) . ?
O7B C7B 1.224(3) . ?
N1B C1B 1.326(3) . ?
N1B C2B 1.481(2) . ?
N3B C3B 1.347(2) . ?
N3B C4B 1.478(2) . ?
N5B C5B 1.352(2) . ?
N5B C6B 1.478(2) . ?
N7B C7B 1.345(3) . ?
N7B C8B 1.479(3) . ?
C2B C3B 1.562(2) . ?
C2B C9B 1.553(3) . ?
C2B C16B 1.549(3) . ?
C4B C5B 1.558(2) . ?
C4B C18B 1.552(2) . ?
C4B C25B 1.548(2) . ?
C6B C7B 1.564(3) . ?
C6B C27B 1.542(3) . ?
C6B C34B 1.558(3) . ?
C8B C36B 1.525(4) . ?
C8B C37B 1.529(4) . ?
C8B C38B 1.535(4) . ?
C9B C10B 1.536(3) . ?
C9B C14B 1.539(3) . ?
C10B C11B 1.534(3) . ?
C11B C12B 1.535(3) . ?
C11B C15B 1.538(3) . ?
C12B C13B 1.536(3) . ?
C13B C14B 1.534(3) . ?
C13B C17B 1.538(3) . ?
C15B C16B 1.545(3) . ?
C16B C17B 1.538(3) . ?
C18B C19B 1.538(3) . ?
C18B C23B 1.539(3) . ?
C19B C20B 1.532(3) . ?
C20B C21B 1.531(3) . ?
C20B C24B 1.532(3) . ?
C21B C22B 1.534(3) . ?
C22B C23B 1.529(3) . ?
C22B C26B 1.537(3) . ?
C24B C25B 1.546(3) . ?
C25B C26B 1.540(3) . ?
C27B C28B 1.539(3) . ?
C27B C32B 1.538(3) . ?
C28B C29B 1.541(3) . ?
C29B C30B 1.538(3) . ?
C29B C33B 1.525(3) . ?
C30B C31B 1.535(4) . ?
C31B C32B 1.526(3) . ?
C31B C35B 1.527(4) . ?
C33B C34B 1.536(3) . ?
C34B C35B 1.540(3) . ?
O1A C1A 1.235(3) . ?
O3A C3A 1.226(2) . ?
O5A C5A 1.220(2) . ?
O7A C7A 1.219(2) . ?
N1A C1A 1.332(3) . ?
N1A C2A 1.478(2) . ?
N3A C3A 1.347(2) . ?
N3A C4A 1.478(2) . ?
N5A C5A 1.354(2) . ?
N5A C6A 1.479(2) . ?
N7A C7A 1.355(3) . ?
N7A C8A 1.477(3) . ?
C2A C3A 1.561(2) . ?
C2A C9A 1.550(3) . ?
C2A C16A 1.559(2) . ?
C4A C5A 1.561(2) . ?
C4A C18A 1.555(2) . ?
C4A C25A 1.555(2) . ?
C6A C7A 1.564(3) . ?
C6A C27A 1.556(3) . ?
C6A C34A 1.552(3) . ?
C8A C36A 1.538(3) . ?
C8A C37A 1.537(3) . ?
C8A C38A 1.533(3) . ?
C9A C10A 1.546(3) . ?
C9A C14A 1.534(3) . ?
C10A C11A 1.538(3) . ?
C11A C12A 1.536(3) . ?
C11A C15A 1.536(3) . ?
C12A C13A 1.532(3) . ?
C13A C14A 1.531(3) . ?
C13A C17A 1.533(3) . ?
C15A C16A 1.540(3) . ?
C16A C17A 1.540(3) . ?
C18A C19A 1.543(3) . ?
C18A C23A 1.544(3) . ?
C19A C20A 1.531(3) . ?
C20A C21A 1.536(3) . ?
C20A C24A 1.532(3) . ?
C21A C22A 1.535(3) . ?
C22A C23A 1.535(3) . ?
C22A C26A 1.530(3) . ?
C24A C25A 1.536(2) . ?
C25A C26A 1.533(3) . ?
C27A C28A 1.537(3) . ?
C27A C32A 1.532(3) . ?
C28A C29A 1.529(4) . ?
C29A C30A 1.534(4) . ?
C29A C33A 1.526(3) . ?
C30A C31A 1.536(3) . ?
C31A C32A 1.536(3) . ?
C31A C35A 1.528(3) . ?
C33A C34A 1.544(3) . ?
C34A C35A 1.543(3) . ?
S1 O1 1.5163(18) . ?
S1 C1 1.767(3) . ?
S1 C2 1.777(3) . ?
S1B O1 1.551(9) . ?
S1B C1 1.319(9) . ?
S1B C2 1.943(9) . ?
S2 O2 1.5094(19) . ?
S2 C3 1.783(3) . ?
S2 C4 1.776(3) . ?
S3 O3 1.5119(19) . ?
S3 C5 1.779(3) . ?
S3 C6 1.779(3) . ?
S4 O4 1.4950(18) . ?
S4 C7 1.793(2) . ?
S4 C8 1.769(3) . ?

loop_
_geom_angle_atom_site_label_1
_geom_angle_atom_site_label_2
_geom_angle_atom_site_label_3
_geom_angle
_geom_angle_site_symmetry_1
_geom_angle_site_symmetry_3
_geom_angle_publ_flag
C1B N1B C2B 127.91(17) . . ?
C3B N3B C4B 125.10(15) . . ?
C5B N5B C6B 122.95(15) . . ?
C7B N7B C8B 125.33(18) . . ?
O1B C1B N1B 126.78(19) . . ?
N1B C2B C3B 105.75(14) . . ?
N1B C2B C9B 112.07(15) . . ?
N1B C2B C16B 107.03(15) . . ?
C9B C2B C3B 112.89(14) . . ?
C16B C2B C3B 111.41(15) . . ?
C16B C2B C9B 107.59(15) . . ?
O3B C3B N3B 123.30(17) . . ?
O3B C3B C2B 122.34(17) . . ?
N3B C3B C2B 114.33(16) . . ?
N3B C4B C5B 108.48(13) . . ?
N3B C4B C18B 106.89(14) . . ?
N3B C4B C25B 111.93(14) . . ?
C18B C4B C5B 111.10(14) . . ?
C25B C4B C5B 110.41(14) . . ?
C25B C4B C18B 108.00(14) . . ?
O5B C5B N5B 122.64(17) . . ?
O5B C5B C4B 122.16(16) . . ?
N5B C5B C4B 115.19(15) . . ?
N5B C6B C7B 107.32(15) . . ?
N5B C6B C27B 110.89(15) . . ?
N5B C6B C34B 107.99(15) . . ?
C27B C6B C7B 112.55(16) . . ?
C27B C6B C34B 107.91(16) . . ?
C34B C6B C7B 110.10(15) . . ?
O7B C7B N7B 123.94(19) . . ?
O7B C7B C6B 122.67(19) . . ?
N7B C7B C6B 113.39(17) . . ?
N7B C8B C36B 110.67(19) . . ?
N7B C8B C37B 105.51(18) . . ?
N7B C8B C38B 109.7(2) . . ?
C36B C8B C37B 110.3(2) . . ?
C36B C8B C38B 110.7(2) . . ?
C37B C8B C38B 109.8(2) . . ?
C10B C9B C2B 109.84(16) . . ?
C10B C9B C14B 109.09(16) . . ?
C14B C9B C2B 109.46(16) . . ?
C11B C10B C9B 110.24(17) . . ?
C10B C11B C12B 109.44(18) . . ?
C10B C11B C15B 108.69(17) . . ?
C12B C11B C15B 109.82(19) . . ?
C11B C12B C13B 109.36(17) . . ?
C12B C13B C17B 109.80(19) . . ?
C14B C13B C12B 109.48(19) . . ?
C14B C13B C17B 108.35(17) . . ?
C13B C14B C9B 110.52(17) . . ?
C11B C15B C16B 109.98(17) . . ?
C15B C16B C2B 109.95(16) . . ?
C17B C16B C2B 110.92(16) . . ?
C17B C16B C15B 107.92(17) . . ?
C13B C17B C16B 110.04(17) . . ?
C19B C18B C4B 109.83(15) . . ?
C19B C18B C23B 109.09(15) . . ?
C23B C18B C4B 109.64(15) . . ?
C20B C19B C18B 110.27(16) . . ?
C19B C20B C24B 108.84(16) . . ?
C21B C20B C19B 109.21(18) . . ?
C21B C20B C24B 109.52(18) . . ?
C20B C21B C22B 109.56(16) . . ?
C21B C22B C26B 109.49(18) . . ?
C23B C22B C21B 110.15(17) . . ?
C23B C22B C26B 108.56(16) . . ?
C22B C23B C18B 109.91(16) . . ?
C20B C24B C25B 110.56(16) . . ?
C24B C25B C4B 109.50(15) . . ?
C26B C25B C4B 110.27(15) . . ?
C26B C25B C24B 107.87(15) . . ?
C22B C26B C25B 110.23(16) . . ?
C28B C27B C6B 109.29(16) . . ?
C32B C27B C6B 111.10(17) . . ?
C32B C27B C28B 107.87(17) . . ?
C27B C28B C29B 110.14(18) . . ?
C30B C29B C28B 109.9(2) . . ?
C33B C29B C28B 109.26(17) . . ?
C33B C29B C30B 108.6(2) . . ?
C31B C30B C29B 109.24(18) . . ?
C32B C31B C30B 109.3(2) . . ?
C32B C31B C35B 109.08(19) . . ?
C35B C31B C30B 109.8(2) . . ?
C31B C32B C27B 110.29(18) . . ?
C29B C33B C34B 110.11(18) . . ?
C33B C34B C6B 110.36(16) . . ?
C33B C34B C35B 109.07(18) . . ?
C35B C34B C6B 108.83(17) . . ?
C31B C35B C34B 110.12(19) . . ?
C1A N1A C2A 127.12(17) . . ?
C3A N3A C4A 125.48(15) . . ?
C5A N5A C6A 122.45(15) . . ?
C7A N7A C8A 125.02(17) . . ?
O1A C1A N1A 126.68(19) . . ?
N1A C2A C3A 106.28(14) . . ?
N1A C2A C9A 107.50(15) . . ?
N1A C2A C16A 111.86(15) . . ?
C9A C2A C3A 110.33(15) . . ?
C9A C2A C16A 107.53(15) . . ?
C16A C2A C3A 113.21(14) . . ?
O3A C3A N3A 123.58(17) . . ?
O3A C3A C2A 122.05(17) . . ?
N3A C3A C2A 114.33(15) . . ?
N3A C4A C5A 107.98(13) . . ?
N3A C4A C18A 112.06(14) . . ?
N3A C4A C25A 106.35(14) . . ?
C18A C4A C5A 110.83(14) . . ?
C18A C4A C25A 107.78(14) . . ?
C25A C4A C5A 111.78(14) . . ?
O5A C5A N5A 122.38(16) . . ?
O5A C5A C4A 121.86(16) . . ?
N5A C5A C4A 115.75(15) . . ?
N5A C6A C7A 107.11(14) . . ?
N5A C6A C27A 108.12(14) . . ?
N5A C6A C34A 111.20(15) . . ?
C27A C6A C7A 109.89(15) . . ?
C34A C6A C7A 112.66(15) . . ?
C34A C6A C27A 107.78(15) . . ?
O7A C7A N7A 123.79(18) . . ?
O7A C7A C6A 123.14(17) . . ?
N7A C7A C6A 113.07(16) . . ?
N7A C8A C36A 110.15(18) . . ?
N7A C8A C37A 109.99(17) . . ?
N7A C8A C38A 106.02(17) . . ?
C37A C8A C36A 110.61(19) . . ?
C38A C8A C36A 109.89(18) . . ?
C38A C8A C37A 110.07(19) . . ?
C10A C9A C2A 109.99(16) . . ?
C14A C9A C2A 110.19(16) . . ?
C14A C9A C10A 108.05(17) . . ?
C11A C10A C9A 110.02(16) . . ?
C12A C11A C10A 109.94(18) . . ?
C12A C11A C15A 109.71(17) . . ?
C15A C11A C10A 108.39(16) . . ?
C13A C12A C11A 109.35(16) . . ?
C12A C13A C17A 109.45(17) . . ?
C14A C13A C12A 110.17(18) . . ?
C14A C13A C17A 107.99(16) . . ?
C13A C14A C9A 110.84(17) . . ?
C11A C15A C16A 110.07(16) . . ?
C15A C16A C2A 109.26(15) . . ?
C17A C16A C2A 109.74(15) . . ?
C17A C16A C15A 109.36(15) . . ?
C13A C17A C16A 110.39(16) . . ?
C19A C18A C4A 109.46(16) . . ?
C19A C18A C23A 107.71(16) . . ?
C23A C18A C4A 110.38(15) . . ?
C20A C19A C18A 110.51(16) . . ?
C19A C20A C21A 110.07(19) . . ?
C19A C20A C24A 109.22(16) . . ?
C24A C20A C21A 108.79(17) . . ?
C20A C21A C22A 109.25(16) . . ?
C23A C22A C21A 109.46(18) . . ?
C26A C22A C21A 109.73(18) . . ?
C26A C22A C23A 108.71(16) . . ?
C22A C23A C18A 110.29(17) . . ?
C20A C24A C25A 110.00(16) . . ?
C24A C25A C4A 110.32(15) . . ?
C26A C25A C4A 109.37(15) . . ?
C26A C25A C24A 109.01(15) . . ?
C22A C26A C25A 110.38(15) . . ?
C28A C27A C6A 109.34(16) . . ?
C32A C27A C6A 110.16(16) . . ?
C32A C27A C28A 109.09(17) . . ?
C29A C28A C27A 110.17(19) . . ?
C28A C29A C30A 109.8(2) . . ?
C33A C29A C28A 108.83(18) . . ?
C33A C29A C30A 109.7(2) . . ?
C29A C30A C31A 109.26(17) . . ?
C32A C31A C30A 108.3(2) . . ?
C35A C31A C30A 110.30(19) . . ?
C35A C31A C32A 109.19(17) . . ?
C27A C32A C31A 110.08(17) . . ?
C29A C33A C34A 110.19(17) . . ?
C33A C34A C6A 110.87(17) . . ?
C35A C34A C6A 108.89(16) . . ?
C35A C34A C33A 107.93(17) . . ?
C31A C35A C34A 110.50(18) . . ?
O1 S1 C1 104.94(12) . . ?
O1 S1 C2 105.71(11) . . ?
C1 S1 C2 98.59(14) . . ?
O1 S1B C2 97.0(4) . . ?
C1 S1B O1 130.5(6) . . ?
C1 S1B C2 109.4(5) . . ?
O2 S2 C3 105.79(13) . . ?
O2 S2 C4 105.94(12) . . ?
C4 S2 C3 97.34(13) . . ?
O3 S3 C5 104.97(13) . . ?
O3 S3 C6 106.73(12) . . ?
C6 S3 C5 96.64(15) . . ?
O4 S4 C7 105.57(11) . . ?
O4 S4 C8 107.70(14) . . ?
C8 S4 C7 97.72(16) . . ?

loop_
_geom_hbond_atom_site_label_D
_geom_hbond_atom_site_label_H
_geom_hbond_atom_site_label_A
_geom_hbond_distance_DH
_geom_hbond_distance_HA
_geom_hbond_distance_DA
_geom_hbond_angle_DHA
_geom_hbond_site_symmetry_A
_geom_hbond_publ_flag
N1B H1B O3 0.88 1.93 2.787(2) 165.8 . yes
N3B H3B O1B 0.88 2.12 2.797(2) 133.4 . yes
N5B H5B O4 0.88 2.64 3.171(2) 119.5 . yes
N7B H7B O4 0.88 2.19 3.072(2) 176.6 . yes
N1A H1A O2 0.88 1.96 2.812(2) 162.4 . yes
N3A H3A O1A 0.88 2.22 2.846(2) 127.5 . yes
N5A H5A O1 0.88 2.45 3.016(2) 122.5 . yes
N7A H7A O1 0.88 2.30 3.183(2) 175.5 . yes

loop_
_geom_torsion_atom_site_label_1
_geom_torsion_atom_site_label_2
_geom_torsion_atom_site_label_3
_geom_torsion_atom_site_label_4
_geom_torsion
_geom_torsion_site_symmetry_1
_geom_torsion_site_symmetry_2
_geom_torsion_site_symmetry_3
_geom_torsion_site_symmetry_4
_geom_torsion_publ_flag
N1B C2B C3B O3B 108.3(2) . . . . ?
N1B C2B C3B N3B -69.87(19) . . . . ?
N1B C2B C9B C10B -57.2(2) . . . . ?
N1B C2B C9B C14B -176.91(15) . . . . ?
N1B C2B C16B C15B 60.6(2) . . . . ?
N1B C2B C16B C17B 179.88(16) . . . . ?
N3B C4B C5B O5B 112.48(19) . . . . ?
N3B C4B C5B N5B -66.89(19) . . . . ?
N3B C4B C18B C19B -60.43(18) . . . . ?
N3B C4B C18B C23B 179.72(14) . . . . ?
N3B C4B C25B C24B 57.72(19) . . . . ?
N3B C4B C25B C26B 176.25(14) . . . . ?
N5B C6B C7B O7B -122.2(2) . . . . ?
N5B C6B C7B N7B 58.5(2) . . . . ?
N5B C6B C27B C28B -57.8(2) . . . . ?
N5B C6B C27B C32B -176.74(16) . . . . ?
N5B C6B C34B C33B 60.1(2) . . . . ?
N5B C6B C34B C35B 179.77(17) . . . . ?
C1B N1B C2B C3B 74.6(2) . . . . ?
C1B N1B C2B C9B -48.8(3) . . . . ?
C1B N1B C2B C16B -166.51(19) . . . . ?
C2B N1B C1B O1B -3.1(3) . . . . ?
C2B C9B C10B C11B -61.2(2) . . . . ?
C2B C9B C14B C13B 61.8(2) . . . . ?
C2B C16B C17B C13B -60.0(2) . . . . ?
C3B N3B C4B C5B -60.0(2) . . . . ?
C3B N3B C4B C18B -179.87(16) . . . . ?
C3B N3B C4B C25B 62.1(2) . . . . ?
C3B C2B C9B C10B -176.44(15) . . . . ?
C3B C2B C9B C14B 63.80(19) . . . . ?
C3B C2B C16B C15B 175.74(16) . . . . ?
C3B C2B C16B C17B -65.0(2) . . . . ?
C4B N3B C3B O3B -3.2(3) . . . . ?
C4B N3B C3B C2B 175.00(15) . . . . ?
C4B C18B C19B C20B -60.8(2) . . . . ?
C4B C18B C23B C22B 61.76(19) . . . . ?
C4B C25B C26B C22B -59.8(2) . . . . ?
C5B N5B C6B C7B 61.1(2) . . . . ?
C5B N5B C6B C27B -62.2(2) . . . . ?
C5B N5B C6B C34B 179.80(16) . . . . ?
C5B C4B C18B C19B -178.61(14) . . . . ?
C5B C4B C18B C23B 61.54(19) . . . . ?
C5B C4B C25B C24B 178.67(14) . . . . ?
C5B C4B C25B C26B -62.80(18) . . . . ?
C6B N5B C5B O5B 3.8(3) . . . . ?
C6B N5B C5B C4B -176.88(15) . . . . ?
C6B C27B C28B C29B -61.3(2) . . . . ?
C6B C27B C32B C31B 58.7(2) . . . . ?
C6B C34B C35B C31B -62.2(2) . . . . ?
C7B N7B C8B C36B 63.6(3) . . . . ?
C7B N7B C8B C37B -177.1(2) . . . . ?
C7B N7B C8B C38B -58.9(3) . . . . ?
C7B C6B C27B C28B -178.05(16) . . . . ?
C7B C6B C27B C32B 63.0(2) . . . . ?
C7B C6B C34B C33B 176.99(17) . . . . ?
C7B C6B C34B C35B -63.4(2) . . . . ?
C8B N7B C7B O7B -5.4(3) . . . . ?
C8B N7B C7B C6B 173.91(19) . . . . ?
C9B C2B C3B O3B -128.8(2) . . . . ?
C9B C2B C3B N3B 53.0(2) . . . . ?
C9B C2B C16B C15B -60.0(2) . . . . ?
C9B C2B C16B C17B 59.3(2) . . . . ?
C9B C10B C11B C12B -60.2(2) . . . . ?
C9B C10B C11B C15B 59.8(2) . . . . ?
C10B C9B C14B C13B -58.4(2) . . . . ?
C10B C11B C12B C13B 60.3(2) . . . . ?
C10B C11B C15B C16B -59.3(2) . . . . ?
C11B C12B C13B C14B -59.8(2) . . . . ?
C11B C12B C13B C17B 59.0(2) . . . . ?
C11B C15B C16B C2B 60.7(2) . . . . ?
C11B C15B C16B C17B -60.4(2) . . . . ?
C12B C11B C15B C16B 60.4(2) . . . . ?
C12B C13B C14B C9B 59.3(2) . . . . ?
C12B C13B C17B C16B -60.6(2) . . . . ?
C14B C9B C10B C11B 58.7(2) . . . . ?
C14B C13B C17B C16B 58.9(2) . . . . ?
C15B C11B C12B C13B -58.9(2) . . . . ?
C15B C16B C17B C13B 60.5(2) . . . . ?
C16B C2B C3B O3B -7.6(3) . . . . ?
C16B C2B C3B N3B 174.19(16) . . . . ?
C16B C2B C9B C10B 60.2(2) . . . . ?
C16B C2B C9B C14B -59.52(19) . . . . ?
C17B C13B C14B C9B -60.4(2) . . . . ?
C18B C4B C5B O5B -130.31(18) . . . . ?
C18B C4B C5B N5B 50.3(2) . . . . ?
C18B C4B C25B C24B -59.68(18) . . . . ?
C18B C4B C25B C26B 58.86(19) . . . . ?
C18B C19B C20B C21B -60.2(2) . . . . ?
C18B C19B C20B C24B 59.3(2) . . . . ?
C19B C18B C23B C22B -58.5(2) . . . . ?
C19B C20B C21B C22B 59.7(2) . . . . ?
C19B C20B C24B C25B -59.2(2) . . . . ?
C20B C21B C22B C23B -59.7(2) . . . . ?
C20B C21B C22B C26B 59.7(2) . . . . ?
C20B C24B C25B C4B 60.4(2) . . . . ?
C20B C24B C25B C26B -59.6(2) . . . . ?
C21B C20B C24B C25B 60.1(2) . . . . ?
C21B C22B C23B C18B 59.2(2) . . . . ?
C21B C22B C26B C25B -60.6(2) . . . . ?
C23B C18B C19B C20B 59.4(2) . . . . ?
C23B C22B C26B C25B 59.7(2) . . . . ?
C24B C20B C21B C22B -59.4(2) . . . . ?
C24B C25B C26B C22B 59.7(2) . . . . ?
C25B C4B C5B O5B -10.5(2) . . . . ?
C25B C4B C5B N5B 170.13(15) . . . . ?
C25B C4B C18B C19B 60.16(18) . . . . ?
C25B C4B C18B C23B -59.69(19) . . . . ?
C26B C22B C23B C18B -60.7(2) . . . . ?
C27B C6B C7B O7B 0.1(3) . . . . ?
C27B C6B C7B N7B -179.27(17) . . . . ?
C27B C6B C34B C33B -59.8(2) . . . . ?
C27B C6B C34B C35B 59.8(2) . . . . ?
C27B C28B C29B C30B -59.4(2) . . . . ?
C27B C28B C29B C33B 59.7(2) . . . . ?
C28B C27B C32B C31B -61.1(2) . . . . ?
C28B C29B C30B C31B 58.6(3) . . . . ?
C28B C29B C33B C34B -58.6(2) . . . . ?
C29B C30B C31B C32B -59.6(3) . . . . ?
C29B C30B C31B C35B 60.1(3) . . . . ?
C29B C33B C34B C6B 59.6(2) . . . . ?
C29B C33B C34B C35B -59.9(2) . . . . ?
C30B C29B C33B C34B 61.3(2) . . . . ?
C30B C31B C32B C27B 61.7(3) . . . . ?
C30B C31B C35B C34B -58.9(2) . . . . ?
C32B C27B C28B C29B 59.6(2) . . . . ?
C32B C31B C35B C34B 60.9(2) . . . . ?
C33B C29B C30B C31B -60.9(3) . . . . ?
C33B C34B C35B C31B 58.3(2) . . . . ?
C34B C6B C7B O7B 120.5(2) . . . . ?
C34B C6B C7B N7B -58.8(2) . . . . ?
C34B C6B C27B C28B 60.3(2) . . . . ?
C34B C6B C27B C32B -58.7(2) . . . . ?
C35B C31B C32B C27B -58.4(3) . . . . ?
N1A C2A C3A O3A -103.1(2) . . . . ?
N1A C2A C3A N3A 74.81(18) . . . . ?
N1A C2A C9A C10A -60.5(2) . . . . ?
N1A C2A C9A C14A -179.54(15) . . . . ?
N1A C2A C16A C15A 57.22(19) . . . . ?
N1A C2A C16A C17A 177.12(14) . . . . ?
N3A C4A C5A O5A -114.77(19) . . . . ?
N3A C4A C5A N5A 64.06(19) . . . . ?
N3A C4A C18A C19A -57.2(2) . . . . ?
N3A C4A C18A C23A -175.57(15) . . . . ?
N3A C4A C25A C24A 60.45(18) . . . . ?
N3A C4A C25A C26A -179.66(14) . . . . ?
N5A C6A C7A O7A 125.23(19) . . . . ?
N5A C6A C7A N7A -55.5(2) . . . . ?
N5A C6A C27A C28A -179.72(17) . . . . ?
N5A C6A C27A C32A -59.8(2) . . . . ?
N5A C6A C34A C33A 176.57(15) . . . . ?
N5A C6A C34A C35A 58.0(2) . . . . ?
C1A N1A C2A C3A -75.4(2) . . . . ?
C1A N1A C2A C9A 166.47(18) . . . . ?
C1A N1A C2A C16A 48.6(2) . . . . ?
C2A N1A C1A O1A 4.0(3) . . . . ?
C2A C9A C10A C11A -60.7(2) . . . . ?
C2A C9A C14A C13A 60.7(2) . . . . ?
C2A C16A C17A C13A -61.43(19) . . . . ?
C3A N3A C4A C5A 59.8(2) . . . . ?
C3A N3A C4A C18A -62.5(2) . . . . ?
C3A N3A C4A C25A 179.93(16) . . . . ?
C3A C2A C9A C10A -176.02(16) . . . . ?
C3A C2A C9A C14A 65.0(2) . . . . ?
C3A C2A C16A C15A 177.27(15) . . . . ?
C3A C2A C16A C17A -62.83(19) . . . . ?
C4A N3A C3A O3A 3.3(3) . . . . ?
C4A N3A C3A C2A -174.54(15) . . . . ?
C4A C18A C19A C20A -60.5(2) . . . . ?
C4A C18A C23A C22A 59.3(2) . . . . ?
C4A C25A C26A C22A -62.1(2) . . . . ?
C5A N5A C6A C7A -59.0(2) . . . . ?
C5A N5A C6A C27A -177.35(16) . . . . ?
C5A N5A C6A C34A 64.5(2) . . . . ?
C5A C4A C18A C19A -177.89(15) . . . . ?
C5A C4A C18A C23A 63.7(2) . . . . ?
C5A C4A C25A C24A 178.07(15) . . . . ?
C5A C4A C25A C26A -62.04(18) . . . . ?
C6A N5A C5A O5A -5.0(3) . . . . ?
C6A N5A C5A C4A 176.22(15) . . . . ?
C6A C27A C28A C29A 62.2(2) . . . . ?
C6A C27A C32A C31A -60.0(2) . . . . ?
C6A C34A C35A C31A 61.3(2) . . . . ?
C7A N7A C8A C36A 61.0(3) . . . . ?
C7A N7A C8A C37A -61.2(2) . . . . ?
C7A N7A C8A C38A 179.81(18) . . . . ?
C7A C6A C27A C28A 63.7(2) . . . . ?
C7A C6A C27A C32A -176.44(15) . . . . ?
C7A C6A C34A C33A -63.2(2) . . . . ?
C7A C6A C34A C35A 178.22(16) . . . . ?
C8A N7A C7A O7A 0.7(3) . . . . ?
C8A N7A C7A C6A -178.57(17) . . . . ?
C9A C2A C3A O3A 13.2(3) . . . . ?
C9A C2A C3A N3A -168.94(16) . . . . ?
C9A C2A C16A C15A -60.59(19) . . . . ?
C9A C2A C16A C17A 59.32(18) . . . . ?
C9A C10A C11A C12A -60.3(2) . . . . ?
C9A C10A C11A C15A 59.7(2) . . . . ?
C10A C9A C14A C13A -59.4(2) . . . . ?
C10A C11A C12A C13A 58.8(2) . . . . ?
C10A C11A C15A C16A -60.7(2) . . . . ?
C11A C12A C13A C14A -58.3(2) . . . . ?
C11A C12A C13A C17A 60.3(2) . . . . ?
C11A C15A C16A C2A 62.1(2) . . . . ?
C11A C15A C16A C17A -58.1(2) . . . . ?
C12A C11A C15A C16A 59.4(2) . . . . ?
C12A C13A C14A C9A 59.7(2) . . . . ?
C12A C13A C17A C16A -59.8(2) . . . . ?
C14A C9A C10A C11A 59.6(2) . . . . ?
C14A C13A C17A C16A 60.2(2) . . . . ?
C15A C11A C12A C13A -60.3(2) . . . . ?
C15A C16A C17A C13A 58.4(2) . . . . ?
C16A C2A C3A O3A 133.76(19) . . . . ?
C16A C2A C3A N3A -48.4(2) . . . . ?
C16A C2A C9A C10A 60.1(2) . . . . ?
C16A C2A C9A C14A -58.94(19) . . . . ?
C17A C13A C14A C9A -59.8(2) . . . . ?
C18A C4A C5A O5A 8.3(2) . . . . ?
C18A C4A C5A N5A -172.85(15) . . . . ?
C18A C4A C25A C24A -59.90(18) . . . . ?
C18A C4A C25A C26A 59.99(18) . . . . ?
C18A C19A C20A C21A -59.9(2) . . . . ?
C18A C19A C20A C24A 59.5(2) . . . . ?
C19A C18A C23A C22A -60.2(2) . . . . ?
C19A C20A C21A C22A 58.9(2) . . . . ?
C19A C20A C24A C25A -59.1(2) . . . . ?
C20A C21A C22A C23A -59.3(2) . . . . ?
C20A C21A C22A C26A 59.9(2) . . . . ?
C20A C24A C25A C4A 60.4(2) . . . . ?
C20A C24A C25A C26A -59.8(2) . . . . ?
C21A C20A C24A C25A 61.1(2) . . . . ?
C21A C22A C23A C18A 61.0(2) . . . . ?
C21A C22A C26A C25A -59.1(2) . . . . ?
C23A C18A C19A C20A 59.5(2) . . . . ?
C23A C22A C26A C25A 60.6(2) . . . . ?
C24A C20A C21A C22A -60.7(2) . . . . ?
C24A C25A C26A C22A 58.6(2) . . . . ?
C25A C4A C5A O5A 128.59(18) . . . . ?
C25A C4A C5A N5A -52.6(2) . . . . ?
C25A C4A C18A C19A 59.50(18) . . . . ?
C25A C4A C18A C23A -58.88(19) . . . . ?
C26A C22A C23A C18A -58.8(2) . . . . ?
C27A C6A C7A O7A -117.5(2) . . . . ?
C27A C6A C7A N7A 61.7(2) . . . . ?
C27A C6A C34A C33A 58.2(2) . . . . ?
C27A C6A C34A C35A -60.4(2) . . . . ?
C27A C28A C29A C30A 58.9(2) . . . . ?
C27A C28A C29A C33A -61.2(2) . . . . ?
C28A C27A C32A C31A 60.0(2) . . . . ?
C28A C29A C30A C31A -60.3(3) . . . . ?
C28A C29A C33A C34A 59.0(2) . . . . ?
C29A C30A C31A C32A 61.0(3) . . . . ?
C29A C30A C31A C35A -58.4(3) . . . . ?
C29A C33A C34A C6A -59.0(2) . . . . ?
C29A C33A C34A C35A 60.2(2) . . . . ?
C30A C29A C33A C34A -61.2(2) . . . . ?
C30A C31A C32A C27A -61.5(2) . . . . ?
C30A C31A C35A C34A 59.2(2) . . . . ?
C32A C27A C28A C29A -58.4(2) . . . . ?
C32A C31A C35A C34A -59.7(2) . . . . ?
C33A C29A C30A C31A 59.3(3) . . . . ?
C33A C34A C35A C31A -59.1(2) . . . . ?
C34A C6A C7A O7A 2.6(3) . . . . ?
C34A C6A C7A N7A -178.08(16) . . . . ?
C34A C6A C27A C28A -59.4(2) . . . . ?
C34A C6A C27A C32A 60.45(19) . . . . ?
C35A C31A C32A C27A 58.7(2) . . . . ?

_shelx_res_file                  
;
TITL lub125_a.res in Pbcn
    lub125.res
    created by SHELXL-2018/3 at 12:04:24 on 22-Jun-2018
REM Old TITL lub125 in Pbcn
REM SHELXT solution in Pbcn
REM R1 0.211, Rweak 0.011, Alpha 0.036, Orientation as input
REM Formula found by SHELXT: C84 N9 O11 S4
CELL 1.34139 9.8603 43.035 38.9591 90 90 90
ZERR 16 0.0003 0.0014 0.0012 0 0 0
LATT 1
SYMM 0.5-X,0.5-Y,0.5+Z
SYMM -X,+Y,0.5-Z
SYMM 0.5+X,0.5-Y,-Z
SFAC C H N O S
DISP C 0.0139 0.007 57.7477
DISP N 0.0241 0.0136 110.5121
DISP O 0.039 0.025 193.9543
DISP S 0.2924 0.4247 3241.7632
UNIT 672 1088 64 96 32

L.S. 30
PLAN  10
SIZE 0.06 0.13 0.38
TEMP -123
HTAB N1B O3
HTAB N3B O1B
HTAB N5B O4
HTAB N7B O4
HTAB N1A O2
HTAB N3A O1A
HTAB N5A O1
HTAB N7A O1
MORE -1
HTAB
CONF
list 4
WPDB
fmap 2
acta
REM <olex2.extras>
REM <HklSrc "%.\\LUB125.hkl">
REM </olex2.extras>

WGHT    0.079100   15.429700
EXTI    0.000292
FVAR       0.14282   0.89374
O1B   4    0.520763    0.479189    0.592439    11.00000    0.02139    0.04209 =
         0.02754   -0.00399    0.00359   -0.00728
O3B   4    0.068940    0.470461    0.599253    11.00000    0.01779    0.03859 =
         0.02577   -0.01106   -0.00392    0.00639
O5B   4    0.051759    0.535273    0.638268    11.00000    0.01513    0.02514 =
         0.02831    0.00544    0.00163    0.00351
O7B   4    0.071830    0.610434    0.633351    11.00000    0.02280    0.02698 =
         0.04179   -0.00460    0.00351    0.00736
N1B   3    0.351253    0.467859    0.553938    11.00000    0.02252    0.02543 =
         0.01638    0.00034    0.00246   -0.00133
AFIX  43
H1B   2    0.322324    0.472634    0.533231    11.00000   -1.20000
AFIX   0

N3B   3    0.270617    0.476373    0.626153    11.00000    0.01493    0.01527 =
         0.01500   -0.00256    0.00137    0.00169
AFIX  43
H3B   2    0.356265    0.470624    0.626125    11.00000   -1.20000
AFIX   0

N5B   3    0.265504    0.545469    0.620795    11.00000    0.01390    0.01547 =
         0.02124    0.00266    0.00144    0.00168
AFIX  43
H5B   2    0.349216    0.538457    0.619646    11.00000   -1.20000
AFIX   0

N7B   3    0.273553    0.601642    0.659602    11.00000    0.02289    0.02283 =
         0.03427   -0.00946    0.00193    0.00354
AFIX  43
H7B   2    0.347771    0.590307    0.658838    11.00000   -1.20000
AFIX   0

C1B   1    0.465098    0.481564    0.563910    11.00000    0.02414    0.02820 =
         0.02524   -0.00215    0.00793   -0.00295
AFIX  43
H1BA  2    0.508671    0.494546    0.547560    11.00000   -1.20000
AFIX   0

C2B   1    0.266864    0.445496    0.573408    11.00000    0.01814    0.01863 =
         0.01500   -0.00187   -0.00007   -0.00066
C3B   1    0.190517    0.465157    0.601023    11.00000    0.01804    0.01770 =
         0.01539    0.00076   -0.00008   -0.00010
C4B   1    0.225855    0.497583    0.653770    11.00000    0.01427    0.01514 =
         0.01248   -0.00147    0.00064   -0.00036
C5B   1    0.171279    0.527995    0.637021    11.00000    0.01587    0.01585 =
         0.01331   -0.00186   -0.00033    0.00052
C6B   1    0.234202    0.575822    0.604900    11.00000    0.01732    0.01399 =
         0.02470    0.00232    0.00261    0.00067
C7B   1    0.183045    0.597832    0.634109    11.00000    0.02256    0.01671 =
         0.03038   -0.00040    0.00586    0.00088
C8B   1    0.258509    0.623329    0.688812    11.00000    0.02953    0.02959 =
         0.03918   -0.01750    0.00227    0.00099
C9B   1    0.352878    0.418896    0.589246    11.00000    0.02014    0.01890 =
         0.01976   -0.00305   -0.00215    0.00240
AFIX  13
H9B   2    0.418161    0.427774    0.606266    11.00000   -1.20000
AFIX   0

C10B  1    0.431686    0.401974    0.560820    11.00000    0.02162    0.02642 =
         0.02889   -0.00966    0.00031    0.00406
AFIX  23
H10A  2    0.491970    0.416860    0.548881    11.00000   -1.20000
H10B  2    0.488859    0.385512    0.571101    11.00000   -1.20000
AFIX   0

C11B  1    0.333051    0.387461    0.534952    11.00000    0.03024    0.03024 =
         0.02701   -0.01480    0.00280    0.00207
AFIX  13
H11B  2    0.385292    0.376646    0.516476    11.00000   -1.20000
AFIX   0

C12B  1    0.241301    0.364021    0.553458    11.00000    0.03585    0.02598 =
         0.03925   -0.01292   -0.00139   -0.00285
AFIX  23
H12A  2    0.297228    0.347392    0.563849    11.00000   -1.20000
H12B  2    0.178290    0.354340    0.536814    11.00000   -1.20000
AFIX   0

C13B  1    0.160317    0.380842    0.581554    11.00000    0.03179    0.02333 =
         0.03242   -0.00569    0.00332   -0.00738
AFIX  13
H13B  2    0.099917    0.365706    0.593622    11.00000   -1.20000
AFIX   0

C14B  1    0.258655    0.395589    0.607367    11.00000    0.03288    0.01829 =
         0.02335   -0.00073   -0.00002    0.00001
AFIX  23
H14A  2    0.313657    0.379132    0.618389    11.00000   -1.20000
H14B  2    0.206566    0.406400    0.625514    11.00000   -1.20000
AFIX   0

C15B  1    0.246278    0.413467    0.519087    11.00000    0.03001    0.03455 =
         0.01873   -0.01028   -0.00051   -0.00206
AFIX  23
H15A  2    0.181992    0.404454    0.502298    11.00000   -1.20000
H15B  2    0.305518    0.428345    0.506805    11.00000   -1.20000
AFIX   0

C16B  1    0.166815    0.430636    0.547535    11.00000    0.01930    0.02680 =
         0.01801   -0.00570   -0.00324    0.00059
AFIX  13
H16B  2    0.109817    0.447286    0.536928    11.00000   -1.20000
AFIX   0

C17B  1    0.074349    0.406850    0.565445    11.00000    0.01953    0.03096 =
         0.03095   -0.00918   -0.00071   -0.00453
AFIX  23
H17A  2    0.020649    0.417339    0.583522    11.00000   -1.20000
H17B  2    0.010512    0.397828    0.548552    11.00000   -1.20000
AFIX   0

C18B  1    0.351780    0.504246    0.676497    11.00000    0.01256    0.01832 =
         0.01857   -0.00100   -0.00242   -0.00039
AFIX  13
H18B  2    0.424342    0.514043    0.662198    11.00000   -1.20000
AFIX   0

C19B  1    0.405242    0.473707    0.691914    11.00000    0.02051    0.02608 =
         0.02173    0.00005   -0.00569    0.00605
AFIX  23
H19A  2    0.431059    0.459307    0.673205    11.00000   -1.20000
H19B  2    0.487032    0.477970    0.705880    11.00000   -1.20000
AFIX   0

C20B  1    0.296325    0.458573    0.714413    11.00000    0.03225    0.02251 =
         0.02087    0.00630   -0.00262    0.00447
AFIX  13
H20B  2    0.331581    0.438648    0.724148    11.00000   -1.20000
AFIX   0

C21B  1    0.258761    0.480791    0.743599    11.00000    0.03221    0.03641 =
         0.01574    0.00149   -0.00365    0.00281
AFIX  23
H21A  2    0.339666    0.485030    0.757900    11.00000   -1.20000
H21B  2    0.188706    0.471141    0.758355    11.00000   -1.20000
AFIX   0

C22B  1    0.204593    0.511295    0.728545    11.00000    0.02743    0.02989 =
         0.01430   -0.00376   -0.00118    0.00474
AFIX  13
H22B  2    0.179746    0.525772    0.747611    11.00000   -1.20000
AFIX   0

C23B  1    0.312349    0.526447    0.705827    11.00000    0.02399    0.02291 =
         0.02094   -0.00541   -0.00583    0.00011
AFIX  23
H23A  2    0.393490    0.531425    0.719748    11.00000   -1.20000
H23B  2    0.276577    0.546075    0.696149    11.00000   -1.20000
AFIX   0

C24B  1    0.170796    0.452115    0.692369    11.00000    0.03044    0.02072 =
         0.01952    0.00364    0.00169   -0.00468
AFIX  23
H24A  2    0.099667    0.442308    0.706662    11.00000   -1.20000
H24B  2    0.194714    0.437487    0.673715    11.00000   -1.20000
AFIX   0

C25B  1    0.115620    0.482625    0.676726    11.00000    0.01621    0.02315 =
         0.01355    0.00077    0.00122   -0.00386
AFIX  13
H25B  2    0.032948    0.478127    0.662713    11.00000   -1.20000
AFIX   0

C26B  1    0.078723    0.504565    0.706510    11.00000    0.02017    0.03222 =
         0.01627   -0.00066    0.00326    0.00244
AFIX  23
H26A  2    0.042324    0.524284    0.697214    11.00000   -1.20000
H26B  2    0.007571    0.494872    0.720891    11.00000   -1.20000
AFIX   0

C27B  1    0.129735    0.572108    0.575735    11.00000    0.02221    0.02305 =
         0.02461    0.00653   -0.00179    0.00174
AFIX  13
H27B  2    0.042860    0.563833    0.585318    11.00000   -1.20000
AFIX   0

C28B  1    0.185507    0.549320    0.548769    11.00000    0.03436    0.02740 =
         0.02221    0.00260   -0.00287   -0.00168
AFIX  23
H28A  2    0.117454    0.546272    0.530392    11.00000   -1.20000
H28B  2    0.203213    0.528926    0.559640    11.00000   -1.20000
AFIX   0

C29B  1    0.317841    0.562106    0.533167    11.00000    0.03802    0.02855 =
         0.02547    0.00353    0.00801    0.00331
AFIX  13
H29B  2    0.353468    0.547169    0.515694    11.00000   -1.20000
AFIX   0

C30B  1    0.291074    0.593773    0.516154    11.00000    0.05065    0.03744 =
         0.03176    0.01539    0.01049    0.00210
AFIX  23
H30A  2    0.376481    0.602109    0.506475    11.00000   -1.20000
H30B  2    0.225117    0.591305    0.497190    11.00000   -1.20000
AFIX   0

C31B  1    0.234556    0.616385    0.543068    11.00000    0.04586    0.02563 =
         0.04128    0.01817    0.01099    0.00678
AFIX  13
H31B  2    0.216351    0.636968    0.532082    11.00000   -1.20000
AFIX   0

C32B  1    0.102951    0.603315    0.557746    11.00000    0.03417    0.03232 =
         0.03438    0.01416    0.00078    0.01109
AFIX  23
H32A  2    0.036435    0.600299    0.539005    11.00000   -1.20000
H32B  2    0.064058    0.618253    0.574376    11.00000   -1.20000
AFIX   0

C33B  1    0.422372    0.566477    0.561604    11.00000    0.02542    0.02551 =
         0.03265    0.00367    0.01076    0.00022
AFIX  23
H33A  2    0.507288    0.574933    0.551777    11.00000   -1.20000
H33B  2    0.443213    0.546147    0.572263    11.00000   -1.20000
AFIX   0

C34B  1    0.367503    0.588856    0.588981    11.00000    0.02196    0.01945 =
         0.03313    0.00245    0.00657   -0.00382
AFIX  13
H34B  2    0.436882    0.591654    0.607446    11.00000   -1.20000
AFIX   0

C35B  1    0.336961    0.620458    0.572128    11.00000    0.03887    0.01963 =
         0.04738    0.00772    0.01405   -0.00458
AFIX  23
H35A  2    0.299977    0.634934    0.589518    11.00000   -1.20000
H35B  2    0.421842    0.629501    0.562939    11.00000   -1.20000
AFIX   0

C36B  1    0.136996    0.614336    0.710910    11.00000    0.04008    0.04601 =
         0.04302   -0.01642    0.01102   -0.00041
AFIX 137
H36A  2    0.054047    0.615465    0.697110    11.00000   -1.50000
H36B  2    0.129863    0.628672    0.730371    11.00000   -1.50000
H36C  2    0.149007    0.593093    0.719448    11.00000   -1.50000
AFIX   0

C37B  1    0.389724    0.620365    0.709463    11.00000    0.03939    0.04584 =
         0.04784   -0.02614   -0.00568    0.00128
AFIX 137
H37A  2    0.398451    0.599076    0.718116    11.00000   -1.50000
H37B  2    0.387541    0.634889    0.728829    11.00000   -1.50000
H37C  2    0.467287    0.625229    0.694681    11.00000   -1.50000
AFIX   0

C38B  1    0.243491    0.656683    0.675376    11.00000    0.04288    0.02612 =
         0.06534   -0.01669    0.00249   -0.00058
AFIX 137
H38A  2    0.322244    0.661979    0.661190    11.00000   -1.50000
H38B  2    0.237889    0.671084    0.694811    11.00000   -1.50000
H38C  2    0.160754    0.658281    0.661551    11.00000   -1.50000
AFIX   0

O1A   4    0.483742    0.313325    0.655703    11.00000    0.01974    0.03220 =
         0.02997   -0.00554    0.00287   -0.00412
O3A   4    0.929262    0.325180    0.642568    11.00000    0.01673    0.03418 =
         0.03173   -0.01268   -0.00442    0.00634
O5A   4    0.945285    0.256736    0.609659    11.00000    0.01512    0.02505 =
         0.03383    0.00867    0.00512    0.00431
O7A   4    0.926462    0.182688    0.624450    11.00000    0.02048    0.02321 =
         0.03142    0.00011    0.00038    0.00676
N1A   3    0.657037    0.331049    0.689796    11.00000    0.02250    0.02159 =
         0.01696   -0.00102    0.00017    0.00256
AFIX  43
H1A   2    0.691625    0.329082    0.710505    11.00000   -1.20000
AFIX   0
N3A   3    0.726966    0.316634    0.616523    11.00000    0.01457    0.01365 =
         0.01663   -0.00205    0.00094    0.00122
AFIX  43
H3A   2    0.641245    0.322310    0.616074    11.00000   -1.20000
AFIX   0
N5A   3    0.734955    0.249152    0.630861    11.00000    0.01199    0.01513 =
         0.01757    0.00364    0.00062    0.00273
AFIX  43
H5A   2    0.652018    0.256572    0.632416    11.00000   -1.20000
AFIX   0
N7A   3    0.725513    0.191033    0.597466    11.00000    0.02046    0.01766 =
         0.02582   -0.00172   -0.00104    0.00225
AFIX  43
H7A   2    0.649920    0.201886    0.598146    11.00000   -1.20000
AFIX   0
C1A   1    0.544153    0.315060    0.683415    11.00000    0.02040    0.02352 =
         0.02586   -0.00232    0.00756    0.00097
AFIX  43
H1AA  2    0.506208    0.303841    0.702091    11.00000   -1.20000
AFIX   0
C2A   1    0.730560    0.351731    0.665902    11.00000    0.01542    0.01759 =
         0.01753   -0.00386   -0.00123    0.00167
C3A   1    0.807105    0.330064    0.640267    11.00000    0.01662    0.01532 =
         0.01817   -0.00061   -0.00011    0.00203
C4A   1    0.770927    0.293160    0.591155    11.00000    0.01523    0.01182 =
         0.01455   -0.00083    0.00234    0.00023
C5A   1    0.826436    0.264464    0.611218    11.00000    0.01654    0.01330 =
         0.01496   -0.00138    0.00009    0.00050
C6A   1    0.769246    0.220411    0.649805    11.00000    0.01525    0.01571 =
         0.01922    0.00511    0.00042    0.00242
C7A   1    0.817588    0.196013    0.622701    11.00000    0.01998    0.01432 =
         0.02183    0.00307    0.00237    0.00041
C8A   1    0.742301    0.168795    0.568917    11.00000    0.03388    0.01622 =
         0.02817   -0.00444   -0.00323    0.00027
C9A   1    0.833144    0.370895    0.687367    11.00000    0.01709    0.02645 =
         0.02266   -0.00897   -0.00537    0.00249
AFIX  13
H9A   2    0.897711    0.356513    0.699174    11.00000   -1.20000
AFIX   0
C10A  1    0.756982    0.390545    0.714417    11.00000    0.02501    0.02859 =
         0.02148   -0.01095   -0.00354    0.00130
AFIX  23
H10C  2    0.705235    0.376688    0.729906    11.00000   -1.20000
H10D  2    0.823080    0.402330    0.728431    11.00000   -1.20000
AFIX   0
C11A  1    0.659402    0.413244    0.696523    11.00000    0.02662    0.02128 =
         0.02350   -0.01009    0.00123    0.00367
AFIX  13
H11A  2    0.609572    0.425669    0.714170    11.00000   -1.20000
AFIX   0
C12A  1    0.739282    0.435179    0.672906    11.00000    0.02949    0.02001 =
         0.03435   -0.01027    0.00239   -0.00141
AFIX  23
H12C  2    0.676185    0.449613    0.661224    11.00000   -1.20000
H12D  2    0.803882    0.447639    0.686653    11.00000   -1.20000
AFIX   0
C13A  1    0.816672    0.415999    0.646194    11.00000    0.02742    0.02037 =
         0.03127   -0.00574    0.00634   -0.00291
AFIX  13
H13A  2    0.869909    0.430144    0.630925    11.00000   -1.20000
AFIX   0
C14A  1    0.912432    0.393146    0.664045    11.00000    0.01707    0.02829 =
         0.03661   -0.01299    0.00040   -0.00377
AFIX  23
H14C  2    0.979394    0.404818    0.677912    11.00000   -1.20000
H14D  2    0.962534    0.381035    0.646553    11.00000   -1.20000
AFIX   0
C15A  1    0.557804    0.394279    0.675211    11.00000    0.01928    0.02000 =
         0.02489   -0.00542   -0.00031    0.00416
AFIX  23
H15C  2    0.492581    0.408469    0.663917    11.00000   -1.20000
H15D  2    0.506263    0.380171    0.690465    11.00000   -1.20000
AFIX   0
C16A  1    0.633371    0.375135    0.647818    11.00000    0.01708    0.01618 =
         0.02029   -0.00468   -0.00267    0.00202
AFIX  13
H16A  2    0.566217    0.363456    0.633551    11.00000   -1.20000
AFIX   0
C17A  1    0.715783    0.397158    0.624691    11.00000    0.02816    0.01682 =
         0.02164   -0.00213    0.00105    0.00221
AFIX  23
H17C  2    0.765551    0.384902    0.607262    11.00000   -1.20000
H17D  2    0.653493    0.411462    0.612544    11.00000   -1.20000
AFIX   0
C18A  1    0.879997    0.306157    0.566168    11.00000    0.02214    0.01870 =
         0.01875    0.00038    0.00641   -0.00285
AFIX  13
H18A  2    0.963686    0.311768    0.579275    11.00000   -1.20000
AFIX   0
C19A  1    0.823771    0.335178    0.547798    11.00000    0.03913    0.01652 =
         0.02230    0.00299    0.00820   -0.00441
AFIX  23
H19C  2    0.800912    0.351282    0.564997    11.00000   -1.20000
H19D  2    0.893902    0.343771    0.532287    11.00000   -1.20000
AFIX   0
C20A  1    0.696989    0.326905    0.527028    11.00000    0.04244    0.01859 =
         0.01969    0.00650    0.00146    0.00314
AFIX  13
H20A  2    0.661340    0.345959    0.515432    11.00000   -1.20000
AFIX   0
C21A  1    0.731468    0.302206    0.499954    11.00000    0.04751    0.02806 =
         0.01615    0.00309    0.00136    0.00162
AFIX  23
H21C  2    0.799914    0.310488    0.483770    11.00000   -1.20000
H21D  2    0.649064    0.296766    0.486739    11.00000   -1.20000
AFIX   0
C22A  1    0.787331    0.273156    0.517937    11.00000    0.04193    0.02140 =
         0.01669   -0.00309    0.00309    0.00215
AFIX  13
H22A  2    0.810531    0.257022    0.500424    11.00000   -1.20000
AFIX   0
C23A  1    0.914801    0.281822    0.538417    11.00000    0.03052    0.02505 =
         0.02149   -0.00150    0.01068    0.00111
AFIX  23
H23C  2    0.984299    0.290364    0.522691    11.00000   -1.20000
H23D  2    0.952667    0.262995    0.549434    11.00000   -1.20000
AFIX   0
C24A  1    0.588710    0.313794    0.551236    11.00000    0.02657    0.02144 =
         0.01994    0.00242   -0.00395    0.00412
AFIX  23
H24C  2    0.506544    0.308299    0.537954    11.00000   -1.20000
H24D  2    0.563349    0.329736    0.568396    11.00000   -1.20000
AFIX   0
C25A  1    0.643307    0.284798    0.569624    11.00000    0.01767    0.01528 =
         0.01690    0.00147   -0.00148   -0.00083
AFIX  13
H25A  2    0.571553    0.276273    0.585128    11.00000   -1.20000
AFIX   0
C26A  1    0.681033    0.260271    0.542741    11.00000    0.03341    0.01478 =
         0.01918   -0.00313   -0.00359   -0.00165
AFIX  23
H26C  2    0.717393    0.241582    0.554354    11.00000   -1.20000
H26D  2    0.598985    0.254096    0.529780    11.00000   -1.20000
AFIX   0
C27A  1    0.638524    0.208587    0.667983    11.00000    0.01982    0.02151 =
         0.02589    0.00875    0.00526    0.00055
AFIX  13
H27A  2    0.567457    0.204030    0.650376    11.00000   -1.20000
AFIX   0
C28A  1    0.671173    0.178779    0.688066    11.00000    0.03411    0.02382 =
         0.03855    0.01539    0.00932    0.00217
AFIX  23
H28C  2    0.587312    0.170574    0.698700    11.00000   -1.20000
H28D  2    0.706921    0.162805    0.672176    11.00000   -1.20000
AFIX   0
C29A  1    0.776114    0.185545    0.715961    11.00000    0.03954    0.03884 =
         0.03085    0.02052    0.00591    0.01361
AFIX  13
H29A  2    0.795556    0.166077    0.729080    11.00000   -1.20000
AFIX   0
C30A  1    0.721613    0.210445    0.740526    11.00000    0.04036    0.05601 =
         0.02193    0.01434    0.00810    0.01367
AFIX  23
H30C  2    0.789050    0.214601    0.758783    11.00000   -1.20000
H30D  2    0.637068    0.203020    0.751507    11.00000   -1.20000
AFIX   0
C31A  1    0.693251    0.240399    0.720299    11.00000    0.03433    0.04083 =
         0.02005    0.00238    0.00532    0.01200
AFIX  13
H31A  2    0.658759    0.256821    0.736223    11.00000   -1.20000
AFIX   0
C32A  1    0.585539    0.233267    0.692940    11.00000    0.02211    0.03213 =
         0.02462    0.00874    0.00749    0.00657
AFIX  23
H32C  2    0.501783    0.225677    0.704167    11.00000   -1.20000
H32D  2    0.563144    0.252482    0.680168    11.00000   -1.20000
AFIX   0
C33A  1    0.906146    0.197104    0.698985    11.00000    0.02998    0.03921 =
         0.02458    0.00992   -0.00213    0.01461
AFIX  23
H33C  2    0.942879    0.180744    0.683730    11.00000   -1.20000
H33D  2    0.974889    0.201657    0.716810    11.00000   -1.20000
AFIX   0
C34A  1    0.877290    0.226760    0.677898    11.00000    0.01923    0.02729 =
         0.01857    0.00251   -0.00203    0.00451
AFIX  13
H34A  2    0.963039    0.234256    0.666976    11.00000   -1.20000
AFIX   0
C35A  1    0.822536    0.251751    0.702667    11.00000    0.03044    0.03346 =
         0.02102   -0.00336   -0.00349    0.00504
AFIX  23
H35C  2    0.892118    0.256552    0.720201    11.00000   -1.20000
H35D  2    0.803020    0.271046    0.689741    11.00000   -1.20000
AFIX   0
C36A  1    0.757152    0.135589    0.582990    11.00000    0.04592    0.01688 =
         0.04593    0.00111   -0.00563   -0.00171
AFIX 137
H36D  2    0.838500    0.134329    0.597374    11.00000   -1.50000
H36E  2    0.765259    0.120956    0.563826    11.00000   -1.50000
H36F  2    0.677165    0.130319    0.596738    11.00000   -1.50000
AFIX   0
C37A  1    0.866550    0.177705    0.547217    11.00000    0.04360    0.02423 =
         0.03071   -0.00533    0.00702    0.00450
AFIX 137
H37D  2    0.854845    0.198813    0.538255    11.00000   -1.50000
H37E  2    0.875782    0.163114    0.528047    11.00000   -1.50000
H37F  2    0.948240    0.176870    0.561515    11.00000   -1.50000
AFIX   0
C38A  1    0.612932    0.171278    0.547264    11.00000    0.04573    0.02335 =
         0.03871   -0.00519   -0.01415   -0.00482
AFIX 137
H38D  2    0.533889    0.166646    0.561629    11.00000   -1.50000
H38E  2    0.617311    0.156386    0.528266    11.00000   -1.50000
H38F  2    0.604898    0.192389    0.538055    11.00000   -1.50000
AFIX   0

PART 1
S1    5    0.317268    0.238397    0.617811    21.00000    0.01956    0.03172 =
         0.02590    0.00291   -0.00238   -0.00548
PART 0
PART 2
S1B   5    0.313424    0.231024    0.588301   -21.00000    0.06089
PART 0
O1    4    0.458151    0.232068    0.603861    11.00000    0.01624    0.04154 =
         0.06802    0.01835   -0.00339   -0.00092
C1    1    0.209865    0.212661    0.595212    11.00000    0.02395    0.04555 =
         0.06305   -0.01670    0.00545   -0.00906
PART 1
AFIX 137
H1C   2    0.223123    0.215448    0.570473    11.00000   -1.50000
H1D   2    0.115161    0.217066    0.601092    11.00000   -1.50000
H1E   2    0.231752    0.191200    0.601539    11.00000   -1.50000
AFIX   0
PART 0
C2    1    0.264346    0.273773    0.598445    11.00000    0.02288    0.03758 =
         0.06337    0.00827   -0.00145    0.00040
PART 1
AFIX 137
H2AA  2    0.318371    0.290991    0.607614    21.00000   -1.50000
H2AB  2    0.168250    0.277357    0.603501    21.00000   -1.50000
H2AC  2    0.277239    0.272477    0.573544    21.00000   -1.50000
AFIX 137
PART 0
PART 2
H2BD  2    0.329701    0.282564    0.614720   -21.00000   -1.50000
H2BE  2    0.173319    0.274344    0.608525   -21.00000   -1.50000
H2BF  2    0.265263    0.285975    0.577208   -21.00000   -1.50000
AFIX   0

PART 0
S2    5    0.838948    0.319830    0.781869    11.00000    0.02772    0.05726 =
         0.02609    0.00251    0.00488   -0.00203
O2    4    0.715545    0.318250    0.759011    11.00000    0.04942    0.06124 =
         0.02351    0.00591   -0.00903   -0.00666
C3    1    0.829553    0.286558    0.809023    11.00000    0.04408    0.04493 =
         0.04477    0.00152   -0.00845    0.01195
AFIX 137
H3C   2    0.741248    0.286131    0.820557    11.00000   -1.50000
H3D   2    0.901866    0.287554    0.826244    11.00000   -1.50000
H3E   2    0.840378    0.267698    0.795194    11.00000   -1.50000
AFIX   0
C4    1    0.801587    0.348189    0.813623    11.00000    0.02636    0.04208 =
         0.04536   -0.00490   -0.00906   -0.00359
AFIX 137
H4A   2    0.793781    0.368655    0.802772    11.00000   -1.50000
H4B   2    0.874567    0.348621    0.830692    11.00000   -1.50000
H4C   2    0.715803    0.342935    0.824923    11.00000   -1.50000
AFIX   0

S3    5    0.169154    0.494971    0.468225    11.00000    0.02510    0.08148 =
         0.02978    0.00151    0.00290   -0.01145
O3    4    0.299398    0.489158    0.487673    11.00000    0.03804    0.06056 =
         0.02767    0.01320   -0.00439   -0.00926
C5    1    0.187624    0.474026    0.429124    11.00000    0.04568    0.06547 =
         0.04554   -0.01160   -0.01153   -0.01275
AFIX 137
H5C   2    0.272389    0.480170    0.417879    11.00000   -1.50000
H5D   2    0.110957    0.478683    0.413966    11.00000   -1.50000
H5E   2    0.189700    0.451689    0.433993    11.00000   -1.50000
AFIX   0

C6    1    0.182454    0.532782    0.450082    11.00000    0.03644    0.06863 =
         0.03964   -0.00664   -0.01455    0.01630
AFIX 137
H6A   2    0.178343    0.548360    0.468400    11.00000   -1.50000
H6B   2    0.107443    0.536142    0.434002    11.00000   -1.50000
H6C   2    0.268904    0.534673    0.437848    11.00000   -1.50000
AFIX   0

S4    5    0.682276    0.560721    0.645526    11.00000    0.02421    0.03086 =
         0.04269    0.00541    0.00090   -0.00287
O4    4    0.539588    0.564514    0.657806    11.00000    0.02055    0.03296 =
         0.07502   -0.00027   -0.00035    0.00140
C7    1    0.734480    0.523013    0.659992    11.00000    0.02247    0.03521 =
         0.06729    0.01653    0.00446    0.00424
AFIX 137
H7C   2    0.719284    0.521314    0.684780    11.00000   -1.50000
H7D   2    0.831075    0.520086    0.655032    11.00000   -1.50000
H7E   2    0.681609    0.507034    0.648070    11.00000   -1.50000
AFIX   0

C8    1    0.788033    0.583050    0.672689    11.00000    0.03474    0.06353 =
         0.08638   -0.02105   -0.00079   -0.02012
AFIX 137
H8A   2    0.767462    0.605160    0.669662    11.00000   -1.50000
H8B   2    0.883214    0.579222    0.666811    11.00000   -1.50000
H8C   2    0.771999    0.577137    0.696639    11.00000   -1.50000
AFIX   0
HKLF 4


REM  lub125_a.res in Pbcn
REM wR2 = 0.1645, GooF = S = 1.110, Restrained GooF = 1.110 for all data
REM R1 = 0.0625 for 16562 Fo > 4sig(Fo) and 0.0715 for all 19053 data
REM 993 parameters refined using 0 restraints

END

WGHT      0.0790     15.4559

REM Instructions for potential hydrogen bonds
HTAB N1B O3
HTAB N3B O1B
HTAB N5B O4
HTAB N7B O4
EQIV $1 -x+1, -y+1, -z+1
HTAB C1B O3_$1
HTAB C9B O1B
HTAB C18B O4
HTAB C25B O3B
HTAB C27B O5B
HTAB C34B O4
HTAB C36B O7B
HTAB C38B O7B
HTAB N1A O2
HTAB N3A O1A
HTAB N5A O1
HTAB N7A O1
HTAB C16A O1A
HTAB C18A O3A
HTAB C25A O1
HTAB C27A O1
HTAB C34A O5A
HTAB C36A O7A
HTAB C37A O7A
EQIV $2 x-1, y, z
HTAB C1 O5A_$2
HTAB C1 O7A_$2
HTAB C2 O5A_$2
HTAB C2 O1A
HTAB C2 O5A_$2
EQIV $3 -x+2, y, -z+3/2
HTAB C3 O3A_$3
HTAB C4 O3A_$3
EQIV $4 -x+1, y, -z+3/2
HTAB C4 O1A_$4
EQIV $5 -x, -y+1, -z+1
HTAB C5 O5B_$5
HTAB C6 O3B_$5
HTAB C6 O1B_$1
EQIV $6 x+1, y, z
HTAB C7 O5B_$6
HTAB C8 O7B_$6

REM Highest difference peak  0.815,  deepest hole -0.786,  1-sigma level  0.087
Q1    1   0.1874  0.4720  0.4602  11.00000  0.05    0.82
Q2    1   0.2465  0.2209  0.6277  11.00000  0.05    0.54
Q3    1   0.6526  0.5608  0.6785  11.00000  0.05    0.54
Q4    1   0.2739  0.2314  0.6398  11.00000  0.05    0.48
Q5    1   0.8001  0.3056  0.7699  11.00000  0.05    0.47
Q6    1   0.8032  0.2783  0.6012  11.00000  0.05    0.43
Q7    1   0.7299  0.1787  0.7010  11.00000  0.05    0.41
Q8    1   0.3035  0.2205  0.6026  11.00000  0.05    0.40
Q9    1   0.8440  0.1905  0.7097  11.00000  0.05    0.38
Q10   1   0.6295  0.3165  0.6833  11.00000  0.05    0.38
;
_shelx_res_checksum              70161
_olex2_exptl_crystal_mounting_method 'mounted on a Mylar Cryoloop'
_olex2_submission_original_sample_id 'WDL-FM-07-3-83 DMSO'
_olex2_submission_special_instructions 'No special instructions were received'
